# Supplementary material for: ZmNF-YA1 Contributes to Maize Thermotolerance by Regulating Heat Shock Response
Source: Int J Mol Sci. 2024 Jun 6;25(11):6275. doi: 10.3390/ijms25116275 (PMC11173165; doi:10.3390/ijms25116275)
Supplement: Supplementary file 1 [file ijms-25-06275-s001.zip]

Archive with 2 entries (2 files):
- Supplemental Figures 1-9 (2024=6=5 proof).pdf
- Supplemental Tables S1-S7 (2024=6=6).xlsx
