# Supplementary material for: ZmNF-YA1 Contributes to Maize Thermotolerance by Regulating Heat Shock Response
Source: Int J Mol Sci. 2024 Jun 6;25(11):6275. doi: 10.3390/ijms25116275 (PMC11173165; doi:10.3390/ijms25116275)
Supplement: Supplementary file 1 [file ijms-25-06275-s001.zip › Supplemental Tables S1-S7 (2024=6=6).xlsx]

## Sheet: Table S1
Supplemental Table S1 Reads and mapping of sequence samples for nf-ya1 mutant and W22
Sample	Total Raw Reads (M)	Total Clean Reads (M)	Total Clean Bases (Gb)	Clean Reads Q20 (%)	Clean Reads Q30 (%)	Clean Reads Ratio (%)	Total Clean Reads (M)	Total * Mapping(%)	Uniquely Mapping(%)	Total # Mapping(%)	Uniquely Mapping(%)	Sample Discription
W22_N0h_R1	45.44	44.67	6.7	98.16	93.81	98.31	44.67	97.17	93.09	77.39	57.4	W22 before heat stress treatment
W22_N0h_R2	45.44	44.73	6.71	98.06	93.53	98.44	44.73	97.13	93.38	77.52	57.96
W22_N0h_R3	45.44	44.58	6.69	97.53	91.99	98.11	44.58	97.1	93.1	77.39	57.4
W22_MH1h_R1	45.44	44.5	6.68	98.12	93.67	97.93	44.5	96.53	93.03	74.99	56.17	W22 heat stress (39℃) treatment 1h
W22_MH1h_R2	45.44	44.67	6.7	98.06	93.42	98.31	44.67	96.51	92.96	74.67	56.25
W22_MH1h_R3	45.44	44.63	6.69	97.98	93.24	98.22	44.63	96.29	92.78	74.62	55.88
W22_RMH2h_R1	45.44	44.75	6.71	98.22	93.98	98.48	44.75	97.14	93.15	77.02	57.51	W22 recovered for 2h
W22_RMH2h_R2	45.44	44.7	6.71	98.14	93.72	98.37	44.7	96.97	92.77	76.53	57.19
W22_RMH2h_R3	45.44	44.69	6.7	98.12	93.7	98.35	44.69	96.99	93.26	76.45	57.61
ya1_N0h_R1	45.44	44.74	6.71	98.34	94.05	98.46	44.74	97.38	93.52	77.66	57.58	nf-ya1 before heat stress treatment
ya1_N0h_R2	45.44	44.53	6.68	98.38	94.28	98	44.53	97.45	93.52	78.4	57.13
ya1_N0h_R3	45.44	44.13	6.62	98.33	94.11	97.12	44.13	97.31	93.65	78.12	56.52
ya1_MH1h_R1	45.44	44.56	6.68	98.37	94.19	98.06	44.56	96.47	92.24	74.45	55.1	nf-ya1 heat stress (39℃) treatment 1h
ya1_MH1h_R2	45.44	44.33	6.65	98.55	94.77	97.56	44.33	96.65	92.7	75.64	55.35
ya1_MH1h_R3	45.44	44.54	6.68	98	93.37	98.02	44.54	96.68	92.98	76.18	55.96
ya1_RMH2h_R1	45.44	44.57	6.69	98.15	93.82	98.09	44.57	97.06	92.36	76	57.18	nf-ya1 recovered for 2h
ya1_RMH2h_R2	45.44	44.76	6.71	98.23	94.04	98.5	44.76	97.01	92	76.25	56.91
ya1_RMH2h_R3	45.44	44.72	6.71	98.16	93.83	98.42	44.72	97.01	92.37	75.69	57.06
*Mapping to maize genome B73_RefGen_V5 (https://www.maizegdb.org/; http://plants.ensembl.org/Zea_mays/Info/Index).
# Mapping to maize refernce gene set transcripts (cDNA) (https://www.maizegdb.org/; http://plants.ensembl.org/Zea_mays/Info/Index).

## Sheet: Table S2
Supplemental Table S2 All DEGs identified in nf-ya1 mutant and W22 plants in response to heat stress
ID	Log2 (Fold value)							Qvalue							Gene.Annotation
	W22		nf-ya1		nf-ya1/W22			W22		nf-ya1		nf-ya1/W22
	1h/0	R2h/0	1h/0	R2h/0	0	1h	R2h	1h/0	R2h/0	1h/0	R2h/0	0	1h	R2h
Zm00001eb225360	4.68589	-0.769084	6.18276	0.601332	-1.48149	-0.00384351	-0.104681	1.51e-285	0.000187301	6.19e-80	0.177239	2.18e-07	0.989674	0.862713	(2R)-phospho-3-sulpholactate synthase, ComA
Zm00001eb060260	-1.27798	-0.85375	-0.759536	-1.14932	0.411331	0.907288	0.121024	9.84e-34	6.34e-18	0.0627911	3.5e-06	0.0716078	0.00219799	0.66263	[2Fe-2S]-binding
Zm00001eb001430	0.354494	-0.430203	-0.131309	-1.14897	0.153021	-0.354306	-0.560706	0.112405	0.0240703	0.782267	5.32e-13	0.622526	0.266531	0.00032043	1,3-beta-glucan synthase subunit FKS1-like, domain-1
Zm00001eb026200	0.546049	-0.344366	-0.147676	-1.26532	0.148535	-0.567	-0.76769	0.0207168	0.114799	0.776418	4.18e-13	0.689831	0.0755347	6.94e-08	1,3-beta-glucan synthase subunit FKS1-like, domain-1
Zm00001eb157150	-0.963656	0.529919	-0.745158	-0.28459	-0.242041	-0.0479901	-1.05277	0.0102874	0.0456227	0.271151	0.467731	0.565651	0.963238	1.01e-05	1,3-beta-glucan synthase subunit FKS1-like, domain-1
Zm00001eb271900	-0.193426	0.274662	-0.542162	-1.07432	0.962582	0.596989	-0.381636	0.89792	0.861554	0.45225	0.0322702	0.111508	0.557856	0.694817	1,3-beta-glucan synthase subunit FKS1-like, domain-1
Zm00001eb030220	1.53217	0.0278037	1.27996	-0.507738	0.0372307	-0.232039	-0.492639	1.48e-11	0.96301	3.76e-05	0.211436	0.946301	0.504146	0.10837	10TM putative phosphate transporter, cytosolic domain
Zm00001eb134200	0.322708	-0.124828	1.38226	0.513743	-1.29047	-0.250562	-0.648825	0.0327172	0.575035	5.43e-05	0.322548	2.21e-05	0.215323	0.0284115	10TM putative phosphate transporter, cytosolic domain
Zm00001eb162830	-0.342256	1.15023	-1.89227	0.346078	2.87022	1.32076	2.0711	0.466665	1.5e-06	0.000346814	0.732478	2.7e-29	0.0371012	4.62e-05	10TM putative phosphate transporter, cytosolic domain
Zm00001eb345510	1.51951	-0.476033	2.89853	-0.0527036	-0.4327	0.927634	-0.00399458	2.06e-53	0.000627496	2.25e-41	0.895671	0.0215201	2.27e-09	0.99451	10TM putative phosphate transporter, cytosolic domain
Zm00001eb037200	-1.07473	0.685481	-2.06905	-0.403731	2.3558	1.34855	1.27225	0.291055	0.373981	0.000297862	0.573361	8.58e-07	0.245744	0.0196093	14-3-3 domain
Zm00001eb051710	-1.62639	-0.684388	-1.32636	-2.15844	-1.00329	-0.707642	-2.47014	0.0486072	0.389411	0.459777	0.0928482	0.284677	0.777993	0.0130291	14-3-3 domain
Zm00001eb078450	3.14623	-3.37298	4.40405	-1.74655	-6.49665	-5.25539	-4.80306	7.66e-32	2.78e-08	0.023555	0.846549	6.25e-07	3.44e-33	0.0370162	14-3-3 domain
Zm00001eb113790	-1.26485	-0.888962	-0.368183	-0.926885	-0.615391	0.262792	-0.648117	1.62e-19	2.5e-09	0.474554	0.010828	0.10624	0.240348	6.13e-05	14-3-3 domain
Zm00001eb167080	-0.5905	1.01702	-0.428241	1.54959	-0.828287	-0.684837	-0.290326	0.00268607	4.66e-15	0.376747	4.92e-10	0.00469345	0.0287699	0.00934126	14-3-3 domain
Zm00001eb179490	-1.17047	0.662531	-1.1837	0.697488	0.0584184	0.0177515	0.098104	5.97e-20	9.65e-09	0.0263116	0.00706615	0.887703	0.980892	0.701465	14-3-3 domain
Zm00001eb199090	-1.52211	-0.212146	-0.135704	0.796181	-0.00446976	1.37131	1.01005	7.82e-11	0.463366	0.74131	3.58e-09	0.989212	1.31e-06	3.88e-17	14-3-3 domain
Zm00001eb235830	2.02681	-2.22943	2.31675	-2.21131	-4.99505	-4.74942	-4.98504	1.79e-36	3.23e-25	0.239659	0.378733	0.00516649	3.52e-14	4.86e-15	14-3-3 domain
Zm00001eb271020	-1.44045	1.16672	-1.37674	-1.0532	2.61805	2.67077	0.403943	0.445241	0.248156	0.0812015	0.071554	1.9e-05	0.104134	0.730013	14-3-3 domain
Zm00001eb296110	-1.84764	-0.541127	-1.42488	-2.07727	-1.31362	-0.918858	-2.84671	5.54e-07	0.0196595	0.0669456	0.000583038	0.00604363	0.309335	2.34e-18	14-3-3 domain
Zm00001eb300650	-1.20632	-0.91837	-0.486617	-1.35918	-0.541247	0.153913	-0.976094	7.93e-11	6.99e-08	0.369903	3.89e-08	0.0390414	0.81747	1.19e-06	14-3-3 domain
Zm00001eb325190	-1.78645	-0.563863	-1.01334	-0.94451	-0.55909	0.183815	-0.931567	0.00233848	0.260391	0.354775	0.277772	0.486991	0.899221	0.115623	14-3-3 domain
Zm00001eb435540	2.48058	-2.19227	2.70909	-1.36828	-5.43418	-5.24862	-4.61364	2.97e-46	9.46e-15	0.254772	0.811965	0.0188436	2.79e-37	3.98e-07	14-3-3 domain
Zm00001eb187250	0.482926	0.141479	0.110415	0.338603	-0.916807	-1.30449	-0.714787	0.0039118	0.50488	0.866712	0.401621	0.00275933	1.15e-11	1.75e-08	2-C-methyl-D-erythritol 2,4-cyclodiphosphate synthase
Zm00001eb138800	-0.72177	0.499493	-0.975972	-0.227538	1.24083	0.97844	0.521277	0.271631	0.328526	0.105563	0.81549	0.015107	0.19862	0.368071	2-oxoacid dehydrogenase acyltransferase, catalytic domain
Zm00001eb293070	-0.425117	0.179296	-0.193306	1.2361	-0.494358	-0.282922	0.569108	0.267586	0.721622	0.806651	1.9e-07	0.181144	0.689493	0.0114748	2',3'-cyclic-nucleotide 3'-phosphodiesterase
Zm00001eb295460	2.57565	1.05503	1.33591	0.81997	0.575393	-0.68249	0.344893	1.28e-44	2.08e-07	4.32e-07	0.000668876	0.065158	0.00100262	0.0629784	26S proteasome non-ATPase regulatory subunit 5
Zm00001eb135810	-0.650044	0.828509	-0.302666	0.393527	0.751699	1.08035	0.323515	0.0109564	1.64e-06	0.518522	0.302517	0.00587936	0.000593934	0.26277	26S proteasome regulatory subunit Rpn6, N-terminal
Zm00001eb063710	1.50585	-0.332499	2.81467	1.08614	-0.835035	0.46216	0.589855	1.56e-30	0.0179552	1.7e-66	1.79e-11	3.3e-06	0.00490546	5.22e-07	2Fe-2S ferredoxin-type iron-sulfur binding domain
Zm00001eb083950	-1.78585	0.447239	-0.00364594	0.182653	0.478386	2.26031	0.217399	0.0148064	0.511045	0.997848	0.895671	0.649186	0.0673489	0.822491	2Fe-2S ferredoxin-type iron-sulfur binding domain
Zm00001eb105200	-0.449341	-1.42904	-0.929159	-1.39521	-0.671495	-1.14316	-0.634287	0.132082	1.04e-11	0.832455	0.474509	0.813962	0.671806	0.517926	2Fe-2S ferredoxin-type iron-sulfur binding domain
Zm00001eb174420	-0.748967	-1.34174	2.07698	2.37765	-0.795359	2.01427	2.9328	0.00079599	2.04e-11	0.00862842	0.00155968	0.395383	1.97e-14	3.46e-68	2Fe-2S ferredoxin-type iron-sulfur binding domain
Zm00001eb260140	-0.465562	-0.394456	1.21234	0.470938	0.0300336	1.70209	0.899291	0.0415608	0.00944195	0.00468409	0.381018	0.954335	7.67e-07	0.00158485	2Fe-2S ferredoxin-type iron-sulfur binding domain
Zm00001eb278530	-0.109743	-0.224039	1.20635	0.788248	-0.221094	1.09245	0.796877	0.833303	0.511098	0.0353161	0.000339078	0.462762	0.0649014	0.000308276	2Fe-2S ferredoxin-type iron-sulfur binding domain
Zm00001eb366870	9.89081	4.50262	13.9075	8.59302	-3.13031	0.93675	1.03223	2.51e-171	1.67e-12	1.41e-54	8.53e-21	0.140938	3.39e-05	0.107258	2Fe-2S ferredoxin-type iron-sulfur binding domain
Zm00001eb421930	0.810098	0.986273	2.05635	0.652778	0.429068	1.67223	0.101339	0.0247735	0.000494267	0.000223999	0.298272	0.520161	0.000536734	0.893293	2Fe-2S ferredoxin-type iron-sulfur binding domain
Zm00001eb019510	-0.721055	0.824569	-1.44985	0.18963	0.313342	-0.427309	-0.316542	0.0320427	0.000110305	8.56e-05	0.70073	0.284441	0.505294	0.357339	3-beta hydroxysteroid dehydrogenase/isomerase
Zm00001eb158860	-0.940327	-0.763866	-2.55963	-0.918585	-0.533934	-2.15768	-0.685525	1.94e-05	6.67e-06	0.00104968	0.327828	0.576907	1.61e-07	0.0494574	3-beta hydroxysteroid dehydrogenase/isomerase
Zm00001eb359110	-0.921224	1.86548	-1.67369	-0.894648	4.44154	3.66299	1.68731	0.606977	0.00658196	0.00106787	0.409116	4.93e-16	0.000102194	0.0523895	3-beta hydroxysteroid dehydrogenase/isomerase
Zm00001eb103800	-0.173183	-0.895547	0.711104	-0.166315	0.286507	1.15211	1.02189	0.40849	1.24e-10	0.00528061	0.482734	0.120042	7.55e-08	6.5e-12	3-dehydroquinate synthase domain
Zm00001eb059120	1.72358	NA	2.20266	6.61152	NA	0.139498	6.48019	0.833303	NA	0.777551	0.00157786	NA	0.980892	0.000842143	3-deoxy-D-manno-octulosonic-acid transferase, N-terminal
Zm00001eb147410	-0.782804	0.7886	-4.75685	-1.01602	0.775097	-3.21623	-1.02597	0.607445	0.414453	0.00428214	0.240729	0.405207	0.227901	0.243858	3-deoxy-D-manno-octulosonic-acid transferase, N-terminal
Zm00001eb369580	0.0239156	-0.896887	-0.549012	0.438509	-1.68397	-2.27622	-0.34314	0.937077	3.54e-15	0.101259	0.15621	3.69e-20	2.22e-30	0.126904	3-hydroxyacyl-CoA dehydrogenase, NAD binding
Zm00001eb160170	-0.253549	-0.447837	0.519676	-0.432704	0.252353	1.01717	0.273054	0.260757	0.00455296	0.160675	0.104801	0.41716	0.00045647	0.0904774	3-hydroxyisobutyrate dehydrogenase, NAD-binding domain
Zm00001eb224720	-0.0288398	0.506199	0.309625	1.52156	-1.00681	-0.679153	0.0154537	0.97126	0.00873023	0.526139	3.4e-13	5.12e-05	0.0711275	0.960966	3-hydroxyisobutyrate dehydrogenase, NAD-binding domain
Zm00001eb073390	-0.160611	-2.07429	0.533446	0.0855329	6.31795	6.98007	8.46763	0.97938	0.861554	0.743551	0.958966	8.08e-05	7.12e-07	2.82e-10	3-oxo-5-alpha-steroid 4-dehydrogenase, C-terminal
Zm00001eb300560	-1.65891	-1.15984	-0.96488	0.562908	-1.7255	-1.04016	0.00092747	7.12e-24	3.96e-08	0.0552924	0.354282	1.14e-05	0.000112061	0.998813	3-oxo-5-alpha-steroid 4-dehydrogenase, C-terminal
Zm00001eb335900	-0.941066	-0.180229	0.0470296	-0.549249	0.847444	1.83101	0.484782	6.53e-08	0.403855	0.966339	0.39181	0.111595	5.36e-07	0.000514465	3-oxo-5-alpha-steroid 4-dehydrogenase, C-terminal
Zm00001eb428540	2.57229	-0.0475417	2.78045	0.482107	-0.293417	-0.10765	0.241309	7.25e-71	0.939666	2.04e-09	0.431242	0.680722	0.805102	0.408917	3-oxo-5-alpha-steroid 4-dehydrogenase, C-terminal
Zm00001eb431950	-0.0151589	0.09834	-1.64492	-0.904467	1.11945	-0.528138	0.121808	0.97938	0.90613	2.73e-05	0.0102079	5.28e-05	0.331338	0.84294	3-Oxoacyl-[acyl-carrier-protein (ACP)] synthase III
Zm00001eb008920	-2.00339	0.0734882	-1.54339	-0.746696	2.1709	2.63179	1.35747	5.33e-23	0.891071	0.0103553	0.0618224	1.06e-09	2.65e-08	7.28e-26	3-Oxoacyl-[acyl-carrier-protein (ACP)] synthase III, C-terminal
Zm00001eb010500	-0.690891	0.228749	-2.15935	-2.53496	3.64422	2.17307	0.887486	0.0477646	0.603523	3.54e-08	2.04e-21	6.97e-37	2.44e-07	0.000417569	3-Oxoacyl-[acyl-carrier-protein (ACP)] synthase III, C-terminal
Zm00001eb018600	-4.72297	0.880751	-2.86986	-0.00850018	2.17334	4.01254	1.29088	0.00358179	0.166562	4.37e-05	0.991096	1.62e-05	0.0706916	0.0240382	3-Oxoacyl-[acyl-carrier-protein (ACP)] synthase III, C-terminal
Zm00001eb026670	-1.94196	-3.26842	-3.2895	-1.57672	-1.43429	-2.79304	0.266146	0.0104273	2.18e-07	0.0852622	0.357622	0.246573	0.164482	0.905022	3-Oxoacyl-[acyl-carrier-protein (ACP)] synthase III, C-terminal
Zm00001eb047970	-1.13159	0.360036	-0.0802012	-5.43344	4.3784	5.41645	-1.41728	0.910144	0.960244	0.967352	0.010286	0.0354891	0.0217325	0.83627	3-Oxoacyl-[acyl-carrier-protein (ACP)] synthase III, C-terminal
Zm00001eb167740	1.11983	-0.240815	1.32064	-0.707759	1.25405	1.44033	0.793743	6.37e-16	0.103504	0.000147692	0.101149	0.00011449	4.57e-23	0.00029222	3-Oxoacyl-[acyl-carrier-protein (ACP)] synthase III, C-terminal
Zm00001eb310760	-0.660389	-0.720833	-0.976066	-6.4637	6.79738	6.4946	1.05258	0.941284	0.933563	0.743555	0.000306371	0.0233108	0.000979097	0.819524	3-Oxoacyl-[acyl-carrier-protein (ACP)] synthase III, C-terminal
Zm00001eb341960	-2.60982	0.523526	-0.51052	1.37723	-1.80832	0.270883	-0.949489	5.65e-58	2.41e-05	0.435531	0.00169702	7.37e-06	0.500223	7.56e-14	3-Oxoacyl-[acyl-carrier-protein (ACP)] synthase III, C-terminal
Zm00001eb379940	-1.49544	0.33413	0.119251	-0.18558	-3.40629	-1.82141	-3.92545	2.15e-12	0.0561202	0.923003	0.90733	7.34e-55	0.000122258	2.15e-06	3-Oxoacyl-[acyl-carrier-protein (ACP)] synthase III, C-terminal
Zm00001eb245110	1.55182	-0.72949	-0.510545	-1.59431	1.57481	-0.51237	0.715275	1.77e-18	0.000377891	0.306556	1.91e-12	1.09e-11	0.195384	0.000453489	3,4-dihydroxy-2-butanone 4-phosphate synthase, RibB
Zm00001eb047500	-0.626824	1.09915	-1.04618	0.721439	0.759281	0.319945	0.387841	0.036423	2.02e-08	0.0204694	0.00144772	0.00268953	0.635571	0.062948	3'-5' exonuclease domain
Zm00001eb347420	-2.36569	0.396476	-0.844472	-0.271157	1.16334	2.66964	0.501764	1.19e-07	0.221099	0.0197228	0.548075	0.000221892	3.49e-08	0.0724428	3'-5' exonuclease domain
Zm00001eb359560	-0.656162	0.647303	-0.179392	0.0515937	-0.710448	-0.246759	-1.29782	0.376755	0.15125	0.89898	0.957873	0.226278	0.883729	0.00347142	3'-5' exonuclease domain
Zm00001eb414740	-0.172389	3.12853	-2.40876	3.04045	0.272737	-1.97951	0.175665	0.941284	7.35e-12	0.132836	3.53e-11	0.876907	0.318716	0.70628	3'-5' exonuclease domain
Zm00001eb196200	-0.595932	-0.209887	-0.707358	0.473601	-1.39455	-1.5215	-0.706788	0.0439862	0.579007	0.360837	0.46751	0.00137168	0.0012608	0.014915	4'-phosphopantetheinyl transferase domain
Zm00001eb078130	-1.10082	1.03623	-0.115029	-0.606603	0.424949	1.39459	-1.21211	0.0884708	0.00378466	0.928058	0.240934	0.424271	0.0828034	0.00110538	40S ribosomal protein S11, N-terminal
Zm00001eb356360	0.855549	3.27507	0.973234	3.96494	-0.174971	-0.0678373	0.522088	0.114645	7.65e-35	0.110973	2.35e-47	0.86653	0.932589	0.00809202	4Fe-4S ferredoxin-type, iron-sulphur binding domain
Zm00001eb146190	-1.07551	0.836384	0.55591	1.21209	0.640376	2.26936	1.02201	0.0178489	0.00475453	0.461241	0.000369088	0.0643681	0.000285933	0.000967533	5'-3' exonuclease, alpha-helical arch, N-terminal
Zm00001eb374160	0.886556	-0.60457	0.00981017	-0.0171274	-0.330949	-1.21899	0.261528	1.29e-09	0.000152345	0.982561	0.975398	0.371807	4.45e-11	0.146284	5'(3')-deoxyribonucleotidase
Zm00001eb013550	1.5345	-0.8043	0.553266	-1.21133	0.111996	-0.891833	-0.288088	2.82e-26	8.72e-06	0.377224	0.0227002	0.882718	0.000619167	0.525468	6-phosphofructo-2-kinase
Zm00001eb282250	-0.471753	-0.203861	0.87252	1.23873	-1.27122	0.0466084	0.177194	0.0010474	0.083587	0.0744879	9.44e-09	3.83e-28	0.936656	0.510332	6-phosphofructo-2-kinase
Zm00001eb169570	-1.5448	0.467271	0.112024	-2.41931	0.257782	1.91126	-2.62113	0.151269	0.714994	0.966167	0.072586	0.886917	0.0400902	0.00622183	6-phosphogluconate dehydrogenase, C-terminal
Zm00001eb141930	-0.999957	-0.376944	-0.371214	-0.341681	0.395853	1.00344	0.437478	1.84e-07	0.0416174	0.394019	0.185967	0.128576	0.000908554	0.0107443	6-phosphogluconate dehydrogenase, NADP-binding
Zm00001eb153650	-0.311616	0.331807	0.406065	1.11771	-0.92669	-0.229287	-0.13636	0.0493163	0.0119148	0.230489	1.77e-05	2.13e-11	0.49541	0.723287	6-phosphogluconate dehydrogenase, NADP-binding
Zm00001eb343850	-2.4107	0.557605	-0.152424	1.41342	0.447721	2.69877	1.31145	3e-07	0.116904	0.876828	4.21e-07	0.337827	9.63e-06	6.58e-09	6-phosphogluconate dehydrogenase, NADP-binding
Zm00001eb060730	-0.610917	1.25328	-0.904022	0.0571991	0.592107	0.278744	-0.597748	0.178117	4.77e-07	0.0855543	0.916768	0.156094	0.74359	0.00657742	60S ribosomal protein L4, C-terminal domain
Zm00001eb116930	-0.790346	0.183087	0.28386	-0.155633	-0.045022	1.00116	-0.377677	9.89e-07	0.361087	0.741328	0.718724	0.930602	0.0319614	0.0401375	60S ribosomal protein L4, C-terminal domain
Zm00001eb319990	0.708204	0.0733615	-0.701727	-0.828665	1.11598	-0.299793	0.218338	0.00273757	0.928181	0.149385	5.34e-05	1.1e-06	0.630631	0.500315	7,8-Dihydro-6-hydroxymethylpterin-pyrophosphokinase, HPPK
Zm00001eb088880	3.45956	0.577563	3.74057	1.08994	-0.416581	-0.154128	0.102176	4.22e-143	0.0136279	1.87e-42	0.000519138	0.220937	0.564748	0.837528	A1 cistron-splicing factor, AAR2
Zm00001eb080320	0.407182	1.02411	-0.591349	0.699186	0.534548	-0.479946	0.213642	0.0621853	1.08e-07	0.0261065	0.00193603	0.0298941	0.0468927	0.462841	AAA ATPase, AAA+ lid domain
Zm00001eb152700	0.25142	0.104834	-0.332818	-0.886963	2.01379	1.42765	1.03158	0.643198	0.928181	0.676927	0.331009	3.82e-09	0.0074651	0.204013	AAA ATPase, AAA+ lid domain
Zm00001eb156560	-1.6876	0.39215	-2.44388	-0.804459	1.20513	0.42587	0.0142806	0.326387	0.861554	0.0450718	0.431779	0.186467	0.898151	0.99451	AAA ATPase, AAA+ lid domain
Zm00001eb157300	-1.1501	0.368842	-2.07172	-0.406217	0.442026	-0.502101	-0.328386	0.00141515	0.254518	0.00021234	0.290309	0.298787	0.576355	0.217424	AAA ATPase, AAA+ lid domain
Zm00001eb164200	-1.71813	-1.70315	2.20266	7.0925	-2.81341	1.10127	5.99684	0.833303	0.861391	0.777551	0.000141971	0.699818	0.883729	0.00055606	AAA ATPase, AAA+ lid domain
Zm00001eb169190	0.290543	0.799831	-1.32442	0.132393	0.736555	-0.901494	0.0731899	0.599705	0.0226583	0.009097	0.759192	0.0626288	0.13419	0.905022	AAA ATPase, AAA+ lid domain
Zm00001eb318390	1.59213	0.491935	-0.0191265	-0.494692	0.408293	-1.21979	-0.573655	3.42e-19	0.0133506	0.966339	0.00607145	0.0934457	1.65e-11	0.000422151	AAA ATPase, AAA+ lid domain
Zm00001eb327120	1.07173	0.51185	2.96622	0.209861	0.258146	2.12387	-0.0385578	4.04e-08	0.00318372	3.71e-08	0.487507	0.385723	1.42e-05	0.905022	AAA ATPase, AAA+ lid domain
Zm00001eb339080	1.68615	3.0996	-0.623238	0.187641	-0.577968	-2.89336	-3.48164	0.0522593	6.21e-08	0.783397	0.916269	0.596697	0.0433365	2.75e-06	AAA ATPase, AAA+ lid domain
Zm00001eb344850	-0.14606	-0.815248	-1.18263	-1.59222	1.31593	0.262017	0.545228	0.58878	5.34e-07	2.8e-06	6.92e-11	6.75e-14	0.421805	0.0385875	AAA ATPase, AAA+ lid domain
Zm00001eb360030	1.20897	0.761209	0.383328	-0.688837	2.00378	1.17384	0.560417	2.34e-07	0.00134865	0.550421	0.0627235	7.43e-10	0.00247591	0.00798651	AAA ATPase, AAA+ lid domain
Zm00001eb379150	0.81583	0.761802	-0.248327	-0.160801	1.36931	0.288368	0.452782	0.0166964	0.0087976	0.56656	0.708366	5.65e-08	0.563329	0.132145	AAA ATPase, AAA+ lid domain
Zm00001eb394870	-0.258268	0.593982	-1.58938	0.215909	0.701366	-0.646814	0.329312	0.577128	0.0266895	1.66e-06	0.601553	0.0451368	0.148272	0.183937	AAA ATPase, AAA+ lid domain
Zm00001eb425850	0.309328	-0.0831273	-0.422865	0.0194405	-0.289429	-1.03681	-0.18131	0.114893	0.819032	0.115537	0.944955	0.135923	4.13e-06	0.374293	AAA ATPase, AAA+ lid domain
Zm00001eb147490	1.55066	0.299345	1.80224	0.487548	1.70994	1.9548	1.90222	0.197958	0.928181	0.00798058	0.651335	0.113456	0.0160704	0.018408	AAA lid domain
Zm00001eb033140	1.44062	-0.476873	2.38957	-2.07781	1.72414	2.64809	0.131201	4.33e-12	0.225322	5.41e-06	6.27e-07	2.58e-05	6.73e-13	0.845237	AAA-type ATPase, N-terminal domain
Zm00001eb061280	0.839097	-0.83338	4.17385	-0.0466316	0.00766385	3.32549	0.800461	0.000186494	0.00010801	7.39e-21	0.953422	0.990892	3.6e-50	9.07e-07	AAA-type ATPase, N-terminal domain
Zm00001eb220050	-0.504941	-0.679829	-1.98893	-2.49304	2.03904	0.540263	0.230509	0.0065398	2.34e-08	1.93e-07	4.85e-12	2.72e-09	0.0308984	0.264353	AAA-type ATPase, N-terminal domain
Zm00001eb226530	1.36139	-0.710109	2.20724	1.09797	0.025257	0.867676	1.84326	0.0645124	0.624178	0.0094227	0.450362	0.985364	0.210615	0.0847729	AAA-type ATPase, N-terminal domain
Zm00001eb226550	-0.944734	-0.555457	-2.67002	-1.32287	1.81771	0.0882784	1.05615	0.0020945	0.0676868	8.31e-11	6.32e-05	3.75e-08	0.899221	3.73e-05	AAA-type ATPase, N-terminal domain
Zm00001eb313660	-1.6593	-0.61273	-1.90604	-1.07603	0.638977	0.370927	0.180191	0.0880565	0.531314	0.0269266	0.145737	0.334987	0.883729	0.905022	AAA-type ATPase, N-terminal domain
Zm00001eb322790	-4.95179	0.347669	-4.85853	-3.21206	1.91694	2.00932	-1.63785	0.00690834	0.842701	0.000614459	0.00077932	0.00973606	0.803191	0.162055	AAA-type ATPase, N-terminal domain
Zm00001eb359230	-0.0526864	-0.393072	-0.104179	-1.39123	0.912285	0.849067	-0.078878	0.971484	0.521878	0.899277	0.00957154	0.0560454	0.0776555	0.924816	AAA-type ATPase, N-terminal domain
Zm00001eb394280	-2.92957	-0.50534	-1.79327	-2.07253	-1.3575	-0.236562	-2.91964	3.17e-13	0.187552	0.00848783	0.00137928	0.0273023	0.838455	1.48e-20	AAA-type ATPase, N-terminal domain
Zm00001eb015920	1.2378	1.33424	-0.951266	-0.119523	0.678447	-1.53279	-0.769328	5.86e-05	2.36e-09	0.0436256	0.798305	0.0114809	0.00132677	0.00213722	AARP2CN
Zm00001eb125470	-0.0838855	0.812679	-0.618976	1.23207	2.76503	2.20547	3.18863	0.97938	0.428398	0.509011	0.000502718	1.9e-07	0.032362	8.86e-17	ABA DEFICIENT 4-like
Zm00001eb335080	-1.09268	-0.642455	0.417434	1.31311	-1.02851	0.466222	0.933155	0.000175959	0.0163701	0.538679	0.00105401	0.0257113	0.279158	1.17e-06	ABA DEFICIENT 4-like
Zm00001eb083180	-1.35083	0.945216	0.93078	1.85038	-0.986094	1.26987	-0.0738523	1.38e-06	1e-05	0.0239119	5.02e-20	5.94e-07	0.0046827	0.902133	ABA/WDS induced protein
Zm00001eb131490	-1.16408	-4.3429	3.82591	-1.42048	-1.38467	3.59006	1.5554	0.575553	0.0516437	1.08e-05	0.640966	0.503195	0.000396869	0.823555	ABA/WDS induced protein
Zm00001eb131500	-0.454228	-1.64121	1.35603	-3.73965	0.638247	2.43012	-1.44607	0.702922	0.0785958	0.041627	0.00129261	0.590561	4.54e-06	0.468012	ABA/WDS induced protein
Zm00001eb263060	NA	1.70746	1.19078	2.38625	6.62278	7.03667	7.32788	NA	0.905616	0.553406	0.192547	0.0229786	3.23e-06	8.69e-07	ABA/WDS induced protein
Zm00001eb362480	0.0343152	-0.350609	1.46563	1.42623	-1.95764	-0.556674	-0.175434	0.936626	0.0785522	0.076698	0.011679	7.32e-05	0.437671	0.63916	ABA/WDS induced protein
Zm00001eb407710	-0.512328	1.28201	1.15956	2.74775	-1.61497	0.0347647	-0.141916	0.0819867	2.43e-06	0.00150862	2.17e-40	2.3e-08	0.949174	0.784141	ABA/WDS induced protein
Zm00001eb422400	-1.56	0.203234	1.13655	1.23131	-0.919993	1.74928	0.111671	1.75e-13	0.344733	0.150548	0.103869	0.156831	3.83e-05	0.892016	ABA/WDS induced protein
Zm00001eb012760	0.174833	-0.0903904	-1.17365	-0.333806	0.0856333	-1.28379	-0.153908	0.530177	0.862511	0.000179396	0.0623776	0.841995	4.87e-06	0.545402	ABC transporter type 1, transmembrane domain
Zm00001eb038710	-1.95682	0.703036	0.537772	-0.280623	2.21975	4.70361	1.24243	1.79e-08	0.00126023	0.0785127	0.434934	6.09e-17	1.04e-61	4.33e-14	ABC transporter type 1, transmembrane domain
Zm00001eb088790	-2.21432	-1.54668	-4.94619	-5.01596	1.58069	-1.13579	-1.88023	5.25e-13	2.21e-05	4.19e-06	3.54e-06	0.0965868	0.323748	0.0453859	ABC transporter type 1, transmembrane domain
Zm00001eb125290	-0.00280984	0.0465453	0.535573	-0.155678	-1.29027	-0.759689	-1.48832	0.996391	0.964449	0.614027	0.917387	0.0136206	0.352836	0.103997	ABC transporter type 1, transmembrane domain
Zm00001eb139690	-0.605816	-0.298135	-2.01548	-0.458159	-0.0225326	-1.44914	-0.179374	0.0880213	0.457159	3.51e-09	0.0820022	0.959771	0.000781282	0.608406	ABC transporter type 1, transmembrane domain
Zm00001eb187760	0.919232	-0.264127	-0.383433	-4.92279	3.89235	2.56883	-0.764281	0.532971	0.933251	0.841126	6.79e-05	0.00138903	0.000221282	0.713175	ABC transporter type 1, transmembrane domain
Zm00001eb314450	0.223505	0.591885	-5.79828	-0.883965	0.447419	-5.58799	-1.02563	0.790139	0.284666	1.22e-08	0.076536	0.558032	8.51e-08	0.011562	ABC transporter type 1, transmembrane domain
Zm00001eb332210	-0.922052	-0.120043	-1.33372	0.246751	-0.357181	-0.790509	0.0131747	2.98e-09	0.764794	1e-05	0.409898	0.21638	0.00052752	0.978121	ABC transporter type 1, transmembrane domain
Zm00001eb376380	-0.31551	-0.34779	-0.819495	-1.52649	-0.50749	-1.04868	-1.67989	0.721124	0.673994	0.645754	0.213484	0.713291	0.360305	0.0125958	ABC transporter type 1, transmembrane domain
Zm00001eb397430	1.11222	-0.304956	0.0176422	-0.911295	0.218307	-0.89688	-0.384336	6.6e-08	0.202969	0.966339	4.94e-05	0.532231	0.00047829	0.0492204	ABC transporter type 1, transmembrane domain
Zm00001eb402410	-1.0413	-1.23392	0.698947	-1.74705	-1.20493	0.514071	-1.70982	0.0277092	0.00246186	0.331426	0.00889157	0.0385542	0.475113	0.00154066	ABC transporter type 1, transmembrane domain
Zm00001eb419770	-0.799666	-0.0713357	0.873882	0.402299	-1.86252	-0.206577	-1.38013	0.164196	0.939666	0.368737	0.68531	0.000259234	0.883729	0.0014063	ABC transporter type 1, transmembrane domain
Zm00001eb424060	-0.876199	-1.51227	-0.821714	-2.64825	1.6614	1.71347	0.529925	0.290029	0.0283419	0.394459	0.00153971	0.0248575	0.0365712	0.712214	ABC transporter type 1, transmembrane domain
Zm00001eb431930	-4.55924	-1.58293	-1.718	-2.18154	0.959445	3.79427	0.368387	8.75e-05	0.0178571	0.000257619	9.2e-10	0.152794	0.00493719	0.701827	ABC transporter type 1, transmembrane domain
Zm00001eb015880	1.36657	0.401793	0.668609	0.29655	0.659717	-0.0542518	0.559712	2.82e-20	0.0173765	0.0241017	0.514876	0.0158704	0.866365	0.0278441	ABC transporter-like
Zm00001eb047140	-1.40596	0.288687	-1.15451	-0.00899331	-0.305008	-0.0721759	-0.599701	1.88e-05	0.451253	0.00567444	0.978878	0.435572	0.917567	0.0221178	ABC transporter-like
Zm00001eb065380	-0.991158	0.468125	-1.00577	-0.0377314	0.913223	0.882932	0.413121	0.0438552	0.252372	0.00695018	0.927783	0.00336165	0.156081	0.22594	ABC transporter-like
Zm00001eb068880	2.72287	1.07888	1.04236	-2.20499	3.84902	2.17619	0.57128	0.0415944	0.671497	0.496015	0.0581404	0.00121803	0.0831879	0.802627	ABC transporter-like
Zm00001eb083810	1.13315	0.212584	2.09131	0.466625	-0.45594	0.48246	-0.199295	3.31e-06	0.621575	7.98e-06	0.505588	0.50044	0.0946298	0.609722	ABC transporter-like
Zm00001eb087920	-1.86004	-0.0890427	-0.0859569	-1.22011	1.10559	2.85397	-0.021393	0.00034988	0.928181	0.966339	0.0588442	0.0881983	0.000161254	0.972495	ABC transporter-like
Zm00001eb088090	-1.12772	-1.04684	-0.0660247	-0.529327	-1.4883	-0.452051	-0.965069	0.00161077	0.000365271	0.966339	0.397312	0.000225532	0.663832	0.0155351	ABC transporter-like
Zm00001eb091420	-1.26259	-1.36218	-1.04591	-0.352707	-0.767653	-0.573865	0.24715	2.71e-12	9.77e-15	0.00934655	0.287543	4.56e-05	0.185541	0.521797	ABC transporter-like
Zm00001eb133140	0.944087	0.064606	1.0222	-0.0736952	-0.218979	-0.157839	-0.351387	3.91e-12	0.867202	2.8e-08	0.737257	0.240854	0.501346	0.0166216	ABC transporter-like
Zm00001eb148720	-2.63546	-1.78134	-2.48113	-8.16895	3.71562	3.87694	-2.66397	0.198057	0.316586	0.243838	0.000114803	0.0208827	0.0930105	0.418008	ABC transporter-like
Zm00001eb154470	-1.00515	0.296898	-2.19245	-3.29476	4.33177	3.13159	0.751666	0.389862	0.860236	0.0191935	0.000470985	4.69e-07	5.33e-05	0.41515	ABC transporter-like
Zm00001eb155860	-2.01825	-0.19725	-0.747882	1.07689	0.161818	1.42222	1.44099	0.0308625	0.911397	0.495177	0.460195	0.902797	0.298945	0.217008	ABC transporter-like
Zm00001eb155890	-2.55301	0.307221	-4.84058	-1.83542	1.46559	-0.851552	-0.675965	0.000838596	0.697014	0.000190569	0.248148	0.187661	0.725391	0.673137	ABC transporter-like
Zm00001eb162070	-1.21998	0.986388	-0.82858	-1.26183	-0.767172	-0.38306	-3.00697	2.19e-05	9.62e-07	0.744831	0.597872	0.821625	0.572439	3.65e-08	ABC transporter-like
Zm00001eb162880	-1.80996	-1.4508	-1.54481	-2.5382	0.399406	0.655389	-0.681694	0.228678	0.27222	0.435333	0.0425375	0.795138	0.873111	0.79918	ABC transporter-like
Zm00001eb191710	-0.937561	-0.545332	0.00936705	0.160648	0.198421	1.12349	0.909809	6.66e-10	8.56e-05	0.986824	0.783379	0.69561	0.000133551	9.29e-13	ABC transporter-like
Zm00001eb201110	-1.68158	-1.24004	-0.39409	-0.890702	0.430291	1.69733	0.78602	4.07e-13	4.97e-13	0.487849	1.24e-05	0.0635675	5.05e-05	3.24e-05	ABC transporter-like
Zm00001eb205350	-2.58468	0.0761453	-2.67435	2.8587	-3.60725	-3.6756	-0.818221	0.00620792	0.952654	0.717445	0.127774	0.0073368	0.274649	0.497635	ABC transporter-like
Zm00001eb206350	-0.154835	-0.575733	-0.346515	-0.91098	-0.777293	-0.988346	-1.10927	0.635986	0.00744748	0.449633	0.0281891	0.00997085	0.000238356	0.000335649	ABC transporter-like
Zm00001eb214670	-1.54556	-0.182285	-0.717957	0.617924	-0.347828	0.466253	0.456735	5.11e-28	0.35178	0.032814	0.049433	0.314798	0.0216804	0.00348005	ABC transporter-like
Zm00001eb226430	-1.3045	-0.399035	0.858067	0.169651	0.10127	2.2471	0.673935	1.66e-06	0.168794	0.000128861	0.690718	0.859193	9.82e-24	0.00479024	ABC transporter-like
Zm00001eb259100	-1.50412	-1.03092	-1.79464	-1.8168	-0.249475	-0.543225	-1.02742	0.0160902	0.0517121	0.0926205	0.02582	0.788718	0.781841	0.266389	ABC transporter-like
Zm00001eb265830	-4.3862	-3.18694	-4.14004	-4.23574	-1.85393	-1.61457	-2.88819	0.000591903	4.68e-10	0.00086365	1.44e-05	0.0342273	0.561496	0.00068303	ABC transporter-like
Zm00001eb277060	9.08338	4.02406	6.66869	1.26545	3.59596	1.14008	0.832107	6.17e-13	0.0639868	6.67e-18	0.293421	0.137722	0.0704584	0.555615	ABC transporter-like
Zm00001eb301430	0.265263	-0.80129	0.367512	-0.156909	-1.05864	-0.978236	-0.410756	0.0712106	1.61e-08	0.552236	0.830826	0.0018446	0.000222524	0.11814	ABC transporter-like
Zm00001eb308910	NA	NA	-2.38598	-2.70899	5.74341	2.58316	3.22294	NA	NA	0.12135	0.0691274	0.00204312	0.624998	0.608383	ABC transporter-like
Zm00001eb310230	-0.28928	1.06786	-1.68726	-0.0624033	-0.183023	-1.60937	-1.30752	0.200094	1.84e-17	0.0166573	0.944172	0.843566	0.000814653	7.2e-09	ABC transporter-like
Zm00001eb314440	0.287283	0.0669993	-1.15428	0.274592	-0.0127568	-1.46976	0.199071	0.366025	0.928181	0.00429853	0.604646	0.98091	1.16e-07	0.482476	ABC transporter-like
Zm00001eb315790	-2.49569	-2.08857	-0.195408	2.18886	-1.36942	0.906971	2.91979	0.00119073	0.000299036	0.902236	0.0243312	0.0767441	0.547438	0.000425128	ABC transporter-like
Zm00001eb322880	-4.61781	-3.71298	0.888663	-2.95605	-2.55444	2.94829	-1.79092	0.0282275	0.0576645	0.848658	0.688326	0.160031	0.644722	0.842542	ABC transporter-like
Zm00001eb334910	2.40495	0.546242	1.66752	-0.303875	0.583137	-0.16746	-0.262516	3.54e-47	0.0030807	8.62e-22	0.121893	0.0109714	0.504759	0.101232	ABC transporter-like
Zm00001eb350510	-1.66885	-0.302281	-1.33745	-1.4587	1.10093	1.43142	-0.0486013	8.71e-23	0.0206123	0.0214792	0.000194848	0.00382913	0.00162511	0.881595	ABC transporter-like
Zm00001eb355370	-10.4845	-0.764229	-10.3159	-0.768669	-0.0165176	NA	-0.0173786	3.35e-17	0.0254404	1.63e-14	0.268553	0.978187	NA	0.99451	ABC transporter-like
Zm00001eb356090	-0.625787	0.372284	-0.805875	-1.06978	1.32229	1.12867	-0.114565	0.00730924	0.0489184	0.00147436	0.00171781	2.09e-09	1.38e-05	0.835528	ABC transporter-like
Zm00001eb360840	1.10848	-0.998786	1.46912	-1.24347	0.368435	0.700417	0.128569	2.65e-16	3.76e-12	0.00738053	0.00122598	0.172304	0.175532	0.836835	ABC transporter-like
Zm00001eb374580	-0.128609	-0.998996	-2.64358	-2.34148	0.825134	-1.70505	-0.5128	0.847138	0.00831074	2.76e-10	1.04e-13	0.023888	0.000988177	0.330583	ABC transporter-like
Zm00001eb376160	-0.422151	-0.428774	-2.40856	-1.14888	-1.32502	-3.32413	-2.04067	0.0222208	0.00479221	7.52e-23	0.000290738	3.72e-13	8.55e-46	1.31e-17	ABC transporter-like
Zm00001eb384660	-3.48048	-2.40501	-1.79836	-2.77022	0.354386	2.02531	-0.00463336	6.18e-16	8.89e-17	9.63e-07	6.98e-17	0.453902	0.00266497	0.994659	ABC transporter-like
Zm00001eb415250	-0.975246	0.199712	-2.14989	-1.9786	0.0956409	-1.09053	-2.0778	6.46e-06	0.45251	4.3e-12	1.49e-12	0.839637	0.00170246	5.45e-22	ABC transporter-like
Zm00001eb419670	-0.0873761	-0.244948	-0.960453	-0.426788	-0.286143	-1.18637	-0.46297	0.797861	0.324117	0.113708	0.270119	0.482503	0.0104141	0.0377838	ABC transporter-like
Zm00001eb431360	3.1335	0.564494	5.05904	1.01172	0.0269826	1.93098	0.479256	3.21e-25	0.339658	5.94e-51	0.00656634	0.96602	2.55e-10	0.324077	ABC transporter-like
Zm00001eb004340	-1.57419	-1.3265	-1.83169	-1.99867	-1.03047	-1.31305	-1.69777	1.11e-62	1.13e-60	6.1e-05	1.17e-10	0.00116092	4.76e-05	3.37e-86	ABC-2 type transporter
Zm00001eb012880	-0.0221334	-1.01198	-2.48109	-7.98139	5.76468	3.3058	-1.19732	0.989114	0.520167	0.0642441	1.04e-09	2e-07	0.0073128	0.58469	ABC-2 type transporter
Zm00001eb065140	-1.79853	-1.05059	-0.0389074	-1.06692	-0.463982	1.28008	-0.477478	0.000496636	0.0122537	0.966339	0.152067	0.506778	0.0579083	0.564559	ABC-2 type transporter
Zm00001eb075940	-2.04777	-0.376328	-0.6796	-0.632382	1.09948	2.45629	0.850344	1.67e-54	0.0201289	0.0515433	0.0759792	5.02e-05	4.42e-36	3.56e-05	ABC-2 type transporter
Zm00001eb080140	-0.635953	-0.589529	-0.68933	-4.68771	-0.518464	-0.597538	-4.61312	0.267838	0.280828	0.539926	1.94e-06	0.304894	0.636246	4.73e-06	ABC-2 type transporter
Zm00001eb161780	-2.60532	-3.44423	1.37191	-2.8958	-1.70403	2.25731	-1.15114	9.95e-09	1.95e-19	0.00100371	5.27e-07	0.00186297	5.51e-07	0.0897743	ABC-2 type transporter
Zm00001eb221130	-2.13039	-0.875533	1.32083	-5.62316	1.63392	5.05778	-3.10202	0.48467	0.822831	0.47336	0.0454858	0.424285	0.00474217	0.623068	ABC-2 type transporter
Zm00001eb277540	-0.821105	-2.08804	-1.68824	-3.39863	2.58	1.71208	1.27581	3.77e-06	4.48e-32	0.00289422	3.08e-25	4.84e-15	0.000220366	3.06e-12	ABC-2 type transporter
Zm00001eb286950	-1.89089	-3.25885	-1.59476	-4.88494	2.43904	2.74644	0.831715	0.202175	0.0316294	0.417886	0.00383588	0.0782218	0.126382	0.868122	ABC-2 type transporter
Zm00001eb305190	-1.88893	-1.19245	-1.89503	-2.13193	2.19002	2.17896	1.25056	0.000726695	0.101868	0.000719913	3.31e-06	2.56e-14	0.00747503	0.182459	ABC-2 type transporter
Zm00001eb368160	-2.36954	-0.96833	-2.51024	-1.74401	0.523113	0.373226	-0.249206	1.87e-11	0.000495052	5.51e-08	8.26e-06	0.13949	0.722635	0.709144	ABC-2 type transporter
Zm00001eb372940	NA	NA	-2.90273	-3.19872	8.09479	4.41074	5.09564	NA	NA	0.00304446	1.04e-06	1.55e-08	0.238933	0.020162	ABC-2 type transporter
Zm00001eb434550	6.76154	8.66543	-1.68664	-0.228362	9.83056	1.41879	0.942673	0.180698	7.03e-10	0.73885	0.885921	1.95e-10	0.858752	0.145424	ABC-2 type transporter
Zm00001eb115000	1.18015	-0.676117	0.789603	-0.572771	-1.07529	-1.49398	-0.968263	4.34e-22	1.51e-07	0.201261	0.195757	0.00140241	9.13e-05	3.39e-07	ABC-transporter extension domain
Zm00001eb175760	2.04812	-0.697197	3.22742	-0.129992	-0.566343	0.593477	0.00648095	1.62e-81	1.42e-08	6.74e-48	0.668465	0.00130144	0.00109674	0.990924	ABC-transporter extension domain
Zm00001eb122470	0.193658	-0.91185	-2.0914	-4.43224	3.07837	0.783743	-0.439463	0.708719	0.028563	0.00575423	1.58e-10	3.7e-06	0.0796023	0.546266	ABC-transporter N-terminal domain
Zm00001eb422910	-0.824534	0.148811	-0.950603	1.15892	-2.43167	-2.6039	-1.41943	0.135156	0.870727	0.777551	0.500159	0.0327228	0.0605624	0.00352374	ABC-transporter N-terminal domain
Zm00001eb236370	0.0323714	1.01483	-0.0924306	1.2639	-0.165089	-0.296727	0.0912099	0.97938	1.24e-05	0.952078	0.00194898	0.856931	0.6636	0.781018	Abhydrolase domain containing 18
Zm00001eb152190	-0.631081	-0.440813	-1.10932	1.34902	-0.640303	-1.12186	1.15554	0.197723	0.343014	0.252188	0.0395019	0.411723	0.150367	0.00185531	Acetamidase/Formamidase
Zm00001eb370290	-1.1487	0.2065	0.547343	1.15039	0.577314	2.24395	1.52404	0.10208	0.893147	0.614962	0.00279752	0.355138	0.00779571	0.00100282	Acetamidase/Formamidase
Zm00001eb184310	1.12144	0.823849	0.112309	-1.70408	2.25109	1.24569	-0.267697	0.000174512	0.0125688	0.951822	0.000940736	2.28e-06	0.0316004	0.627843	Acetolactate synthase, small subunit, C-terminal
Zm00001eb271420	-1.26644	-1.55063	1.54177	-1.33149	2.45338	5.25787	2.67833	0.0320662	0.00155506	0.00380056	0.0338921	6.33e-12	6.32e-22	1.42e-05	Acetyl xylan esterase
Zm00001eb179170	0.413694	0.320517	0.598845	1.02758	-1.07243	-0.900545	-0.360299	0.0037083	0.00874433	0.00657449	6.91e-14	6.78e-13	3.46e-06	0.000394299	Acetyl-CoA carboxylase
Zm00001eb367400	-1.48544	-1.83978	-0.890303	-2.97374	0.930425	1.50412	-0.198737	1.01e-07	4.63e-23	0.0127315	2.02e-41	3.89e-05	0.000184872	0.612051	Acetyl-CoA carboxylase
Zm00001eb419400	0.399041	0.596612	-1.10767	-1.398	1.42964	-0.0898938	-0.559042	0.339549	0.0145638	0.000911526	1.89e-08	4.82e-07	0.898478	0.00836585	Acetyl-CoA carboxylase, central domain
Zm00001eb015870	-0.199977	0.709681	7.50463	2.60928	-1.28659	6.42298	0.62169	0.97938	0.939666	3.52e-05	0.737257	0.876907	0.000526469	0.905022	Acid phosphatase, class B-like
Zm00001eb270230	-1.84585	-0.232412	2.7887	0.477136	-0.356019	4.28409	0.358033	0.186709	0.925271	0.000200218	0.777284	0.841294	1.37e-05	0.80196	Acid phosphatase, class B-like
Zm00001eb277460	-1.09392	0.232425	-0.0886951	1.03893	0.523808	1.52998	1.33613	0.0134257	0.662684	0.966339	0.0027073	0.261422	0.104441	1.27e-08	Acid phosphatase, class B-like
Zm00001eb283450	-1.34327	-0.946226	1.30833	2.36593	-2.74263	-0.111521	0.576376	0.000149997	0.00253209	0.0699976	5.58e-05	4.31e-06	0.883729	0.0529951	Acid phosphatase, class B-like
Zm00001eb283460	-4.79297	-3.04056	0.710652	2.01381	-5.22842	0.257952	-0.172634	4.78e-26	1.88e-20	0.835312	0.408967	0.0217392	0.883729	0.905022	Acid phosphatase, class B-like
Zm00001eb350080	-1.80725	-0.707393	-0.581735	-1.95628	3.79927	5.03023	2.5583	0.00278732	0.267774	0.527457	1.51e-07	2.53e-18	2.91e-14	3.75e-14	Acid phosphatase, class B-like
Zm00001eb377540	-1.22668	-0.763391	1.60801	0.974374	-1.74282	1.08795	-0.000982669	3.05e-06	0.00136887	0.00244085	0.0158084	6.45e-08	0.0409901	0.998643	Acid phosphatase, class B-like
Zm00001eb004660	1.1241	-0.60433	1.35998	0.223218	-0.737643	-0.525056	0.0953672	1.94e-21	2.16e-10	0.000220355	0.527999	9.67e-09	0.146195	0.813089	Acireductone dioxygenase ARD family
Zm00001eb047770	2.13726	-0.0657654	3.57059	1.26639	-1.54809	-0.139378	-0.211008	3.82e-50	0.837496	1.09e-13	0.0010071	2.17e-05	0.830158	0.160043	Acireductone dioxygenase ARD family
Zm00001eb132600	1.60098	-0.20395	2.8991	1.33095	-2.0477	-0.775183	-0.504253	8.99e-09	0.792103	1.62e-06	0.0382906	1.25e-05	0.140708	0.420224	Acireductone dioxygenase ARD family
Zm00001eb187180	1.92468	-0.436521	2.75273	1.44803	-1.56445	-0.782177	0.320222	0.0164882	0.873591	0.149488	0.512547	0.413995	0.614766	0.905022	Acireductone dioxygenase ARD family
Zm00001eb218580	1.92655	0.054855	2.3565	0.955685	-2.07501	-1.66728	-1.16946	2.44e-18	0.930403	5.65e-06	0.109177	4.28e-06	2.9e-07	2.81e-05	Acireductone dioxygenase ARD family
Zm00001eb420260	1.84877	-0.742827	4.24805	0.423886	-0.385332	1.98553	0.786912	0.000467915	0.395843	7.02e-11	0.73887	0.780481	0.000558731	0.308542	Acireductone dioxygenase ARD family
Zm00001eb249330	0.307299	0.18045	1.32057	-0.791409	1.17231	2.16215	0.207071	0.141537	0.486694	0.065434	0.239457	0.0467996	1.9e-09	0.117728	Aconitase A/isopropylmalate dehydratase small subunit, swivel domain
Zm00001eb089800	0.679147	-0.141293	-1.33455	-0.815652	0.0598074	-1.97186	-0.607496	1.48e-05	0.803202	1.58e-10	3.69e-05	0.842465	2.13e-22	0.0711313	Aconitase/3-isopropylmalate dehydratase large subunit, alpha/beta/alpha domain
Zm00001eb105870	2.32938	0.831823	2.80553	0.741236	0.850793	1.30531	0.76961	0.000657578	0.406154	6.05e-05	0.509401	0.530286	0.0243109	0.224543	Aconitase/3-isopropylmalate dehydratase large subunit, alpha/beta/alpha domain
Zm00001eb208610	NA	NA	5.47491	-1.29428	6.52929	11.1988	5.4278	NA	NA	0.124343	0.747835	0.151362	5.42e-06	0.00676064	Aconitase/3-isopropylmalate dehydratase large subunit, alpha/beta/alpha domain
Zm00001eb208760	-0.469952	0.279892	3.23824	-2.53542	1.4237	5.10087	-1.38571	0.290172	0.507818	0.000670314	2.68e-07	0.00424473	4e-06	3.75e-06	Aconitase/3-isopropylmalate dehydratase large subunit, alpha/beta/alpha domain
Zm00001eb264430	2.55678	0.696645	3.76971	3.15336	-3.08136	-1.89012	-0.616748	0.00103996	0.719746	0.0835477	0.172121	0.189117	0.0428324	0.724441	Aconitase/3-isopropylmalate dehydratase large subunit, alpha/beta/alpha domain
Zm00001eb036770	-1.8235	-0.598904	-2.18392	0.203361	-0.435324	-0.804261	0.370783	8.77e-16	0.00337644	0.000589091	0.855926	0.562966	0.0999701	0.293468	ACT domain
Zm00001eb036780	-0.276134	-0.252302	-1.2918	0.301392	0.929664	-0.0951776	1.49051	0.430156	0.458956	0.00909346	0.608315	0.0243307	0.888694	4.5e-13	ACT domain
Zm00001eb049890	-0.801549	-0.990618	-0.863754	-0.032131	-1.31174	-1.39231	-0.34826	7.02e-11	4.07e-23	0.000185366	0.913098	2.94e-19	1.74e-15	0.000246346	ACT domain
Zm00001eb068270	-0.0236762	0.723422	-1.84506	-1.49298	1.36556	-0.47446	-0.844567	0.97938	0.0102816	1.11e-05	1.03e-05	6.71e-05	0.403786	0.00188226	ACT domain
Zm00001eb085240	1.25794	-0.857517	3.71237	1.93698	-1.2772	1.16132	1.52333	4.41e-12	3.61e-08	2.91e-51	6.76e-14	4.2e-07	2.64e-08	3.07e-19	ACT domain
Zm00001eb097580	-0.673799	-0.932998	0.0394165	-3.0368	1.75496	2.45066	-0.344937	0.470164	0.237093	0.966339	7.8e-07	0.000458508	0.000121185	0.835528	ACT domain
Zm00001eb175400	-3.21502	-0.708686	-1.67091	0.35467	-0.966403	0.568876	0.103198	5.73e-18	0.01285	0.000529417	0.464651	0.0024777	0.566392	0.887314	ACT domain
Zm00001eb243700	-0.655271	-1.20024	-1.10072	0.301428	0.450413	-0.00383346	1.95761	0.152922	0.000573365	0.0667641	0.688611	0.459902	0.996045	5.72e-09	ACT domain
Zm00001eb266620	0.813333	-0.0821886	2.04261	1.67226	-0.857336	0.359231	0.901324	1.29e-10	0.729447	9.23e-36	1.2e-12	2.67e-09	0.0536741	8.44e-06	ACT domain
Zm00001eb309070	-0.308862	0.3797	-0.436479	-1.56556	3.49668	3.32433	1.55153	0.97043	0.939666	0.785741	0.268888	0.0135753	0.068015	0.436624	ACT domain
Zm00001eb319970	0.417329	0.735617	0.45833	5.14157	-2.55796	-2.57425	1.89169	0.902817	0.756909	0.966339	0.000621346	0.359886	0.516802	0.0274586	ACT domain
Zm00001eb355670	-0.0803183	-0.462996	1.24536	2.61059	-2.43009	-1.11716	0.648722	0.798747	0.000498469	0.0124892	6.33e-10	1.96e-09	1.73e-07	2.54e-05	ACT domain
Zm00001eb000800	-0.300871	0.876103	-1.27564	0.511761	0.651529	-0.339086	0.292704	0.255454	2.89e-07	3.32e-07	0.0019523	0.000243167	0.367579	0.131061	Actin family
Zm00001eb043800	-1.73915	-0.232739	-0.00902641	-4.08084	3.00868	4.71881	-0.833384	0.0464244	0.862511	0.990129	9.45e-15	3.33e-10	3.94e-12	0.278473	Actin family
Zm00001eb047050	-1.05346	0.858078	-0.962163	1.37436	0.339084	0.428307	0.855484	0.189657	0.0879272	0.334248	0.000913737	0.706934	0.804517	0.0102177	Actin family
Zm00001eb055330	-3.64435	-0.267133	-1.5653	-0.0330053	0.202753	2.2638	0.440369	8.87e-75	0.433949	9.31e-05	0.960284	0.737088	1.6e-14	0.159542	Actin family
Zm00001eb060540	-0.712366	-0.326642	-0.388384	7.20274	-1.21813	-0.885443	6.31852	0.795189	0.928181	0.960971	1.81e-11	0.537477	0.857258	8.6e-13	Actin family
Zm00001eb066950	-1.00801	0.178293	-0.718669	0.63093	-0.158855	0.113802	0.298828	6.09e-11	0.364185	0.000833391	2.47e-06	0.415548	0.747539	0.0509407	Actin family
Zm00001eb087470	0.168978	-0.317457	-0.548736	-6.69898	1.09404	0.332854	-5.28362	0.941284	0.928181	0.824266	3.2e-05	0.483104	0.883729	0.00331397	Actin family
Zm00001eb146780	-1.60342	1.5463	-1.22149	-0.0122754	0.0833366	0.434062	-1.47	0.00669224	1.07e-05	0.236448	0.989579	0.939757	0.770525	0.000115709	Actin family
Zm00001eb173290	-0.746308	0.405479	-2.06625	-1.06227	0.411275	-0.917954	-1.04931	0.0431673	0.169956	6.72e-07	0.0406793	0.152996	0.155716	0.0262273	Actin family
Zm00001eb183860	1.26857	-0.569903	2.32893	-1.82781	1.84314	2.89798	0.588707	0.00465205	0.510869	1.61e-09	1.51e-05	1.27e-06	3.12e-13	0.506115	Actin family
Zm00001eb216070	-2.6211	-0.381616	-1.63466	-0.680217	1.21865	2.18374	0.924118	1.2e-05	0.539938	8.54e-05	0.0145381	3.22e-05	0.0129257	0.0293754	Actin family
Zm00001eb220480	-0.72298	-0.162924	-0.263392	-2.45124	2.10514	2.55574	-0.17471	0.33903	0.915081	0.707422	3.25e-08	4.93e-06	1.19e-06	0.867463	Actin family
Zm00001eb227580	-0.278144	0.0209719	-0.151321	1.65991	-2.08254	-1.96196	-0.437173	0.368842	0.964653	0.966339	0.367956	0.171809	2.79e-06	0.234612	Actin family
Zm00001eb246220	3.01155	-0.322056	3.5462	-0.391075	0.846116	1.36416	0.783533	2.95e-92	0.160011	1.78e-64	0.1007	0.000156607	5.18e-17	5.23e-06	Actin family
Zm00001eb261670	-0.717087	0.0342276	-1.34791	-0.0335758	0.259204	-0.396556	0.196763	0.136866	0.970158	0.0455448	0.945786	0.616378	0.730263	0.756891	Actin family
Zm00001eb335830	1.20577	0.121345	0.387971	-0.163206	0.0564988	-0.774828	-0.222149	1.61e-15	0.690879	0.0958857	0.554944	0.871402	4.92e-05	0.331613	Actin family
Zm00001eb336910	0.313123	-0.628075	2.15476	-0.223506	-1.50251	0.328087	-1.09465	0.744794	0.447159	0.0011124	0.895671	0.0473663	0.726444	0.20266	Actin family
Zm00001eb348450	-0.788025	-0.365864	1.3087	-0.0999919	-0.565472	1.50322	-0.292489	0.000366543	0.172015	0.0204925	0.830096	0.0630571	0.00162303	0.268644	Actin family
Zm00001eb366720	1.29798	0.127542	1.96467	-1.05801	-0.117564	0.523973	-1.2986	2.4e-37	0.49278	3.58e-07	7.51e-14	0.44413	0.190006	1.19e-21	Actin family
Zm00001eb010370	-0.192622	-0.685126	0.399963	0.283601	-1.56486	-0.996577	-0.592226	0.19479	6.85e-07	0.611607	0.696038	0.000180388	0.00101452	0.000200239	Actin-depolymerising factor homology domain
Zm00001eb062580	3.51961	0.932022	6.72246	1.27194	-1.19626	1.99042	-0.849529	3.7e-38	0.0679874	1.25e-34	0.115308	0.172861	1.93e-40	0.0926453	Actin-depolymerising factor homology domain
Zm00001eb062600	1.83872	-0.048486	1.71436	0.0665128	0.146489	0.000677842	0.266895	5.95e-40	0.867605	2.4e-06	0.907184	0.711091	0.998611	0.236173	Actin-depolymerising factor homology domain
Zm00001eb186790	-0.437572	-0.187164	3.14474	2.4676	0.335835	3.91408	3.00039	0.879369	0.945215	0.00125802	0.0212505	0.905313	2.1e-05	0.000203958	Actin-depolymerising factor homology domain
Zm00001eb213630	-0.611577	-1.03012	-0.142228	-0.182631	-1.22456	-0.773683	-0.37304	2.83e-05	1.5e-15	0.841774	0.762115	0.000170783	0.000289153	0.0274563	Actin-depolymerising factor homology domain
Zm00001eb266570	-1.28013	-0.94439	0.427878	-0.436737	-0.499518	1.18958	0.012169	2.49e-08	6.14e-06	0.2189	0.161362	0.0475199	0.000108367	0.990111	Actin-depolymerising factor homology domain
Zm00001eb398870	-3.95697	-0.72145	-2.40203	0.183232	1.65184	3.21854	2.5612	0.00550955	0.420922	0.0189118	0.903571	0.010902	0.140205	0.000605462	Actin-depolymerising factor homology domain
Zm00001eb077440	-0.199977	-1.15065	-5.9287	-6.98487	5.88451	NA	NA	0.97938	0.928181	0.00557695	0.000657656	0.00248862	NA	NA	Actin-related protein 2/3 complex subunit 2
Zm00001eb238960	1.94426	-0.574683	5.91705	1.93603	-3.68264	0.280942	-1.17026	5.61e-10	0.501175	4.52e-07	0.493833	0.0205289	0.462095	0.283372	Actin-related protein 2/3 complex subunit 3
Zm00001eb238980	3.95453	-2.06851	4.33957	2.04374	-2.19732	-1.77245	1.91053	0.0218133	0.862511	0.412808	0.809216	0.786768	0.362822	0.835528	Actin-related protein 2/3 complex subunit 3
Zm00001eb438640	4.1392	0.0912672	5.94704	3.22644	-2.86998	-1.0806	0.275437	4.81e-208	0.861621	0.00117743	0.0230879	0.176202	8.24e-09	0.222403	Actin-related protein 2/3 complex subunit 3
Zm00001eb438650	4.1392	0.0912672	5.94704	3.22644	-2.86998	-1.0806	0.275437	4.81e-208	0.861621	0.00117743	0.0230879	0.176202	8.24e-09	0.222403	Actin-related protein 2/3 complex subunit 3
Zm00001eb201920	1.46276	0.245393	2.43786	0.550831	-0.196704	0.762679	0.113862	2.42e-18	0.334043	3.31e-26	0.0333294	0.601727	6.53e-06	0.684666	Actin-related protein 2/3 complex subunit 5
Zm00001eb037640	4.01519	-2.28737	6.15538	-0.831547	-0.835242	1.28235	0.627278	1.39e-197	3.51e-28	6.49e-87	3e-06	1.87e-07	1.04e-05	0.0437343	Activator of Hsp90 ATPase, N-terminal
Zm00001eb177410	3.28399	-2.63585	6.00942	-1.47926	-1.28625	1.41941	-0.124124	6.82e-86	2.82e-50	8.13e-96	6.11e-06	5.25e-08	3.13e-08	0.842542	Activator of Hsp90 ATPase, N-terminal
Zm00001eb232010	3.73469	-2.55218	4.69353	-2.62311	0.393959	1.33503	0.328925	4.16e-95	1.4e-50	1.26e-42	1.05e-14	0.380389	3.33e-08	0.249281	Activator of Hsp90 ATPase, N-terminal
Zm00001eb094620	-0.025352	-2.10894	-2.66698	-5.5397	4.48008	1.83351	1.05662	0.989654	0.28805	0.0508732	1.48e-05	0.000151486	0.353331	0.744707	Acyl-ACP thioesterase
Zm00001eb102360	-0.28109	0.154661	0.36731	-1.01704	1.17105	1.81306	0.0062082	0.643561	0.807083	0.532904	0.00284493	0.00029464	0.000214588	0.99451	Acyl-ACP thioesterase
Zm00001eb270390	2.16579	-0.98161	2.56224	-0.664419	0.255805	0.638849	0.577455	1.71e-41	1.91e-11	7.48e-28	0.0238593	0.419154	0.00222765	0.00674641	Acyl-ACP thioesterase
Zm00001eb317680	1.40085	0.33792	2.1828	0.265951	0.386212	1.15886	0.321862	6.93e-17	0.210013	8.42e-17	0.41174	0.23601	5.99e-08	0.187311	Acyl-ACP thioesterase
Zm00001eb377350	1.04618	-1.29926	0.860786	-1.51651	1.30394	1.10509	1.09206	2.57e-11	8.01e-09	0.00804273	9.98e-07	7.9e-06	3e-11	6.8e-05	Acyl-ACP thioesterase
Zm00001eb433280	7.1797	2.84267	0.294725	0.376885	0.652121	-6.21747	-1.81274	6.43e-08	0.0895559	0.938171	0.858608	0.798901	6.66e-05	0.0178011	Acyl-ACP thioesterase
Zm00001eb385960	-0.250029	-0.727382	0.00710001	-1.62038	1.21589	1.45743	0.329284	0.366172	0.000182053	0.977719	2.87e-38	2.62e-07	3.51e-15	0.00417646	Acyl-ACP-thioesterase, N-terminal
Zm00001eb123620	0.470215	-0.0669289	0.212101	0.849373	-0.740736	-1.01669	0.181907	0.00257047	0.862511	0.56476	4.74e-10	1.5e-05	1.17e-06	0.249803	Acyl-CoA dehydrogenase/oxidase, N-terminal
Zm00001eb148110	1.5285	0.163678	1.19373	0.218518	-0.297328	-0.65765	-0.236754	7.69e-23	0.508448	0.00652323	0.240104	0.174342	0.11278	0.14649	Acyl-CoA oxidase, C-terminal
Zm00001eb167230	1.61939	0.358474	1.4254	0.559757	-0.726532	-0.932973	-0.517549	6.36e-18	0.0225195	0.111711	0.653494	0.479377	0.000753939	0.000414225	Acyl-CoA oxidase, C-terminal
Zm00001eb379490	0.152949	0.356483	-0.602181	-2.98108	4.07601	3.32703	0.748326	0.925189	0.795967	0.615445	2.21e-07	7.84e-11	2.24e-05	0.218388	Acyl-CoA oxidase, C-terminal
Zm00001eb016980	NA	NA	-3.37382	1.53951	4.28804	NA	6.01741	NA	NA	0.542721	0.646271	0.348045	NA	0.0322695	Acyl-CoA oxidase/dehydrogenase, central domain
Zm00001eb083480	NA	NA	-4.05982	1.0977	4.97257	NA	6.26089	NA	NA	0.380654	0.789723	0.215004	NA	0.0225774	Acyl-CoA oxidase/dehydrogenase, central domain
Zm00001eb200160	NA	0.772907	1.65154	1.12706	7.67145	8.555	8.03307	NA	0.939666	0.0161926	0.120699	1.51e-06	5.14e-10	2.62e-09	Acyl-CoA oxidase/dehydrogenase, central domain
Zm00001eb259720	NA	NA	-4.91145	1.64278	5.82448	NA	7.65857	NA	NA	0.0872751	0.398149	0.0269238	NA	1.71e-05	Acyl-CoA oxidase/dehydrogenase, central domain
Zm00001eb010410	-0.749553	-0.135354	0.132551	0.292647	-1.35024	-0.496266	-0.918313	1.77e-06	0.59987	0.893686	0.366604	2.2e-07	0.297571	7.74e-20	Acyl-CoA-binding protein, ACBP
Zm00001eb378890	0.324845	-0.735266	0.88475	0.201674	-1.36856	-0.821273	-0.425557	0.10844	6.8e-08	0.000796666	0.612431	1.79e-15	0.00221587	0.076295	Acyl-CoA-binding protein, ACBP
Zm00001eb385790	-1.66346	0.561324	0.299511	-0.0940098	-0.831116	1.11399	-1.48192	0.160825	0.501638	0.893686	0.958691	0.573259	0.563037	0.00836585	Acyl-CoA-binding protein, ACBP
Zm00001eb380040	2.64638	-0.821729	4.92492	0.359337	-2.15327	0.102245	-0.963997	1.83e-51	0.000957852	1.07e-19	0.769205	6.65e-05	0.87509	0.0296294	Acylphosphatase-like domain
Zm00001eb380050	0.897392	-1.49889	1.80324	-0.234915	-0.902476	-0.0102017	0.366325	1.22e-06	2.69e-16	7.54e-22	0.659519	1.95e-06	0.979089	0.406367	Acylphosphatase-like domain
Zm00001eb166180	0.723328	-0.264057	1.13643	-0.142299	-0.798792	-0.400018	-0.671245	1.83e-09	0.0471801	0.000482176	0.80559	0.00935864	0.00867413	2.12e-08	Acyltransferase, C-terminal domain
Zm00001eb041630	0.649835	1.18098	-0.0216347	1.97334	-0.636063	-1.32371	0.160233	2.44e-06	1.45e-20	0.974155	0.000612653	0.217844	2.8e-14	0.835528	Adaptor protein ClpS, core
Zm00001eb179570	0.327567	0.547804	-0.107791	1.11445	-1.20154	-1.65577	-0.631585	0.00606214	0.000596637	0.908562	0.00991511	0.0024315	3.36e-20	0.00157204	Adaptor protein ClpS, core
Zm00001eb067600	-0.0357557	0.863001	-0.856457	0.799152	1.0935	0.260325	1.0325	0.979713	0.263229	0.327852	0.159174	0.201784	0.883729	0.0084093	Adenosine deaminase/editase
Zm00001eb040800	-3.62857	-0.67014	-0.235231	0.710626	-0.797183	2.57196	0.589084	3.21e-08	0.0860553	0.893686	0.488897	0.378116	0.00781186	0.195438	Adenylate cyclase-associated CAP, C-terminal
Zm00001eb215890	1.17345	-0.419305	0.0330861	-1.37624	0.201948	-0.961989	-0.749842	7.98e-12	0.0773859	0.966339	3.85e-09	0.486561	0.00428903	0.00314629	Adenylate cyclase-associated CAP, N-terminal
Zm00001eb411760	-0.273282	-0.181616	0.327418	-2.01457	4.39076	4.98114	2.56983	0.979039	0.972702	0.893686	0.137251	0.0021525	0.00398718	0.129907	Adenylate kinase, active site lid domain
Zm00001eb005660	0.807052	0.395838	1.27601	0.15165	0.37572	0.823445	0.137922	2.77e-06	0.0153977	0.000106777	0.69875	0.108635	0.00501697	0.631959	Adenylosuccinate synthetase
Zm00001eb007880	-3.54757	0.996761	-1.92573	-1.10685	-1.46832	NA	-3.57509	0.209176	0.550059	0.76434	0.779089	0.487005	NA	0.0386167	AdipoR/Haemolysin-III-related
Zm00001eb206660	0.774398	-1.01455	2.5226	-0.468798	-0.0793506	1.65545	0.47135	0.0205519	0.00390745	4.17e-07	0.591959	0.932701	1.46e-09	0.299373	AdipoR/Haemolysin-III-related
Zm00001eb233930	-0.719492	0.548991	-0.366674	-1.2561	3.11038	3.45872	1.31171	0.910144	0.928181	0.891356	0.330628	0.0422071	0.198897	0.510412	AdipoR/Haemolysin-III-related
Zm00001eb264590	NA	1.68568	-3.26884	-4.76838	7.78472	3.75094	1.33844	NA	0.90613	0.0469629	0.00108944	2.59e-05	0.438973	0.773765	AdipoR/Haemolysin-III-related
Zm00001eb275250	-2.47871	-0.446541	-1.78295	-1.14097	0.769541	1.4588	0.0822076	2.04e-48	0.00257178	6.46e-07	0.000272933	0.000574341	7.07e-05	0.876959	AdipoR/Haemolysin-III-related
Zm00001eb388960	-2.29729	-1.74043	-1.05954	-3.40912	0.496078	1.72873	-1.16445	0.0154994	0.0191463	0.203671	1.69e-06	0.619692	0.187085	0.32373	AdipoR/Haemolysin-III-related
Zm00001eb240440	0.457004	1.4837	-0.218825	0.744415	0.860932	0.177196	0.128628	0.112369	1.27e-26	0.715097	0.00585784	0.00279289	0.785004	0.434949	ADP/ATP carrier protein
Zm00001eb359310	-1.00043	0.121245	0.584291	1.3189	-1.10321	0.461206	0.0989272	7.65e-06	0.689672	0.152173	3.34e-14	7.36e-08	0.280021	0.661133	ADP/ATP carrier protein
Zm00001eb178290	-1.76408	0.484809	-0.716209	-0.570582	1.8377	2.8773	0.78909	0.00274413	0.280515	0.227143	0.0678816	6.64e-09	3.13e-05	0.00746197	Afadin/alpha-actinin-binding
Zm00001eb023270	-0.444596	-0.0249291	-1.68489	-0.323925	0.00734418	-1.25637	-0.28759	0.0921789	0.958576	3.19e-09	0.0697015	0.984431	1.41e-05	0.0124055	Agenet-like domain
Zm00001eb108590	7.72197	2.46321	7.34316	2.4783	0.420602	0.0437567	0.450317	1.58e-38	0.0200731	1.52e-41	0.0129269	0.876907	0.907276	0.650931	Agenet-like domain
Zm00001eb179530	0.397086	-0.188837	1.3178	0.176579	-0.36064	0.542878	0.00973015	0.0039738	0.232543	1.34e-08	0.594451	0.109706	0.00150127	0.978121	Agenet-like domain
Zm00001eb327170	0.286323	-0.128376	-0.639762	-0.217971	-0.359374	-1.30045	-0.443947	0.132269	0.603893	0.0117713	0.300825	0.065142	5.84e-09	0.00200857	Agenet-like domain
Zm00001eb385720	-0.266854	-0.154061	-1.63495	-0.957475	0.450267	-0.939084	-0.350013	0.652984	0.860236	1.2e-06	0.000485357	0.429389	0.027417	0.121636	Agenet-like domain
Zm00001eb391270	-0.872154	-0.251409	-2.38574	-0.691207	0.100109	-1.43605	-0.336092	0.000479656	0.427813	2.84e-16	0.00329064	0.875711	1.09e-07	0.0100826	Agenet-like domain
Zm00001eb087960	-1.39781	-0.825406	2.83292	3.45049	-2.78288	1.42257	1.4994	5.2e-09	6.15e-06	1.23e-11	1.8e-28	2.4e-38	0.00102457	6.11e-08	Agglutinin domain
Zm00001eb087980	-0.557662	-1.28237	2.35158	1.49134	-2.32551	0.556552	0.454483	0.00464783	1.03e-13	1.66e-05	0.00206027	7.05e-09	0.22774	0.151946	Agglutinin domain
Zm00001eb088020	-1.45145	-0.705741	0.826576	1.30924	-2.30552	-0.0485721	-0.287488	2.91e-27	2.18e-14	0.448467	0.174794	0.00325779	0.883729	0.290538	Agglutinin domain
Zm00001eb010200	-0.692969	1.32586	-0.382521	0.141722	1.61924	1.92625	0.44192	0.131717	4.2e-07	0.603908	0.820698	4.34e-06	0.000351277	0.15392	AIG1-type guanine nucleotide-binding (G) domain
Zm00001eb063660	-1.50194	-0.17671	-0.695077	-0.303088	-0.632802	0.160716	-0.755472	3.03e-07	0.700382	0.101739	0.473254	0.090259	0.822293	0.00126703	AIG1-type guanine nucleotide-binding (G) domain
Zm00001eb267970	-0.760017	1.244	-0.909308	0.0166605	1.6373	1.48429	0.41528	0.0151969	8.91e-18	0.0477349	0.953422	8.19e-23	0.00365917	0.0033709	AIG1-type guanine nucleotide-binding (G) domain
Zm00001eb399060	0.112521	0.658898	0.18512	-0.243111	1.28612	1.35588	0.387924	0.833303	0.0114732	0.821822	0.300782	2.4e-06	0.00437737	0.0359887	AIG1-type guanine nucleotide-binding (G) domain
Zm00001eb140980	-0.936812	-0.230338	0.821461	0.587845	-1.21421	0.519094	-0.393837	0.00020882	0.524231	0.149558	0.230038	0.00171	0.273659	0.235425	Alanine racemase, N-terminal
Zm00001eb334800	2.57611	-0.300774	5.07733	0.548906	-0.790255	1.68309	0.0654606	7.52e-61	0.245258	3.75e-31	0.0176117	0.000664927	3.27e-05	0.876224	Alanyl-tRNA synthetase, class IIc, N-terminal
Zm00001eb006760	-0.730228	-0.824026	-1.0069	-0.45569	-1.29168	-1.59412	-0.91933	0.00848819	0.00320078	0.258404	0.629558	0.0092445	0.00556625	0.0560874	Alcohol dehydrogenase, C-terminal
Zm00001eb026700	0.746997	-0.475324	-1.42628	-0.131181	0.967451	-1.21062	1.31602	0.0855871	0.372076	0.0501164	0.895671	0.0197404	0.124922	0.0067676	Alcohol dehydrogenase, C-terminal
Zm00001eb071040	-0.840118	1.02725	0.462946	0.423592	2.54787	3.84557	1.95487	0.745404	0.540437	0.71389	0.679285	0.00556909	0.00194248	0.0147023	Alcohol dehydrogenase, C-terminal
Zm00001eb112460	-3.2128	-5.12562	1.22742	-2.29432	-2.7939	1.6317	NA	0.169754	0.0227654	0.845488	0.780232	0.286652	0.781841	NA	Alcohol dehydrogenase, C-terminal
Zm00001eb145100	-2.12064	-0.52084	-1.1002	-0.955089	1.75285	2.76268	1.32507	1.18e-11	0.0405001	0.000312231	2.03e-06	2.49e-17	3.35e-12	3.35e-11	Alcohol dehydrogenase, C-terminal
Zm00001eb191990	-1.76349	-0.166604	-0.127012	1.04831	1.20617	2.83345	2.43128	0.0819867	0.928181	0.956949	0.176961	0.163195	0.0037327	2.03e-08	Alcohol dehydrogenase, C-terminal
Zm00001eb260390	-1.09348	0.979725	0.233152	-0.101367	1.49041	2.79505	0.419093	0.0107984	0.000377891	0.852349	0.916768	0.025572	9.27e-12	0.0547709	Alcohol dehydrogenase, C-terminal
Zm00001eb312060	-1.01683	-0.0941349	5.45333	4.86177	-6.08862	0.363448	-1.12963	0.500433	0.957151	0.0306046	0.0688069	0.00098176	0.887851	0.380047	Alcohol dehydrogenase, C-terminal
Zm00001eb333970	-0.914319	0.855107	-0.552379	1.18775	-0.639565	-0.290725	-0.299647	3.67e-06	8.45e-07	0.173731	0.000148064	0.0754216	0.327611	0.123992	Alcohol dehydrogenase, C-terminal
Zm00001eb386200	-0.732052	-0.834465	1.10509	-0.677847	-1.22986	0.593431	-1.06586	3.58e-06	2.06e-09	0.000987562	0.510512	8.83e-05	0.000117006	0.326456	Alcohol dehydrogenase, C-terminal
Zm00001eb386210	1.65682	-0.676797	0.820194	-2.632	2.12494	1.30404	0.179961	0.0756922	0.771039	0.644701	0.0145396	0.0643434	0.306675	0.922381	Alcohol dehydrogenase, C-terminal
Zm00001eb006770	-3.02134	-1.65502	-0.868855	-0.23901	-0.336678	1.80005	1.08829	3.2e-16	7.44e-07	0.00437207	0.380299	0.599888	1.56e-07	4.6e-10	Alcohol dehydrogenase, N-terminal
Zm00001eb026710	-0.586578	-0.80123	1.46733	0.403144	-0.687134	1.36815	0.522767	0.00448551	7.05e-09	0.0169838	0.364632	0.061643	0.00945531	0.00053944	Alcohol dehydrogenase, N-terminal
Zm00001eb037520	-1.90713	1.27988	-0.186116	2.75435	-1.8652	-0.167551	-0.385073	1.55e-14	2.81e-10	0.807065	5.59e-28	2.93e-08	0.803713	0.00331174	Alcohol dehydrogenase, N-terminal
Zm00001eb088800	-2.82151	-2.19838	-4.69734	-3.57457	2.18129	0.290803	0.811732	5.6e-20	8.58e-19	7.5e-49	4.22e-34	1.07e-08	0.595517	3.09e-05	Alcohol dehydrogenase, N-terminal
Zm00001eb142480	-0.688278	-0.301024	-2.20836	-2.05056	1.92761	0.401275	0.188909	0.686174	0.911727	0.0150103	0.000535542	0.00211332	0.883729	0.905022	Alcohol dehydrogenase, N-terminal
Zm00001eb152950	-1.25269	-0.265983	-0.0640934	0.0568792	-0.155502	1.01281	0.171331	1.96e-16	0.12718	0.966167	0.935336	0.845815	9.31e-05	0.436681	Alcohol dehydrogenase, N-terminal
Zm00001eb168550	-1.35438	-0.1723	0.0211233	-0.907715	-0.252053	1.09439	-0.981436	2.69e-08	0.410982	0.975492	0.0082052	0.345325	0.0412915	0.000228472	Alcohol dehydrogenase, N-terminal
Zm00001eb185610	-1.01997	0.229952	-0.749538	-0.705676	0.482127	0.738368	-0.447654	0.0001924	0.398764	0.0432195	0.0369315	0.139227	0.0563617	0.0691515	Alcohol dehydrogenase, N-terminal
Zm00001eb234730	-1.02012	-1.3442	-1.4294	-1.00604	0.464238	0.0423867	0.808807	1.52e-13	2.07e-22	2.55e-24	2.32e-13	0.00202405	0.883729	1.97e-07	Alcohol dehydrogenase, N-terminal
Zm00001eb312070	-0.590854	0.255303	3.22494	3.03635	-4.05083	-0.245149	-1.26284	0.105753	0.558844	1.78e-05	0.000855683	1.43e-09	0.656651	0.0148238	Alcohol dehydrogenase, N-terminal
Zm00001eb312080	0.62303	1.71386	-0.0340465	2.30475	1.34324	0.667524	1.94058	7.69e-06	1.1e-67	0.965165	0.000114688	1.57e-23	0.00205397	0.00617787	Alcohol dehydrogenase, N-terminal
Zm00001eb317510	-0.475033	1.1917	-0.319276	1.8568	-0.577148	-0.429721	0.0922139	0.0881056	1.98e-15	0.652529	0.000372012	0.140533	0.416424	0.905022	Alcohol dehydrogenase, N-terminal
Zm00001eb413850	-1.21169	-0.442684	-2.80589	-2.60188	1.31642	-0.282615	-0.831167	2.83e-05	0.63182	0.000180417	0.00226498	0.108251	0.567576	0.385055	Alcohol dehydrogenase, N-terminal
Zm00001eb420610	0.806992	-0.527446	0.311318	-1.87981	1.89698	1.38009	0.549912	5.35e-10	0.000317596	0.686834	4.33e-06	2.21e-06	7.93e-09	5.14e-06	Alcohol dehydrogenase, N-terminal
Zm00001eb091200	-0.0229105	-0.668447	1.64838	-0.532862	-1.17847	0.477501	-1.03674	0.955104	3.05e-06	1.4e-14	0.0103613	6.52e-09	0.00586058	4.22e-17	Aldehyde dehydrogenase domain
Zm00001eb100180	0.776554	0.182149	0.490868	1.12787	-0.729992	-1.04163	0.223236	0.0350844	0.72903	0.474831	0.000519447	0.116574	0.0427568	0.327341	Aldehyde dehydrogenase domain
Zm00001eb160820	-2.64709	-0.897613	-1.12826	-0.265938	1.45723	2.9803	2.09434	3.33e-24	3.15e-06	0.0810972	0.621924	7.86e-05	2.09e-08	2.35e-71	Aldehyde dehydrogenase domain
Zm00001eb160830	-1.15383	-0.614077	0.61764	0.46589	-2.44607	-0.699962	-1.35936	0.000105296	0.0768257	0.609896	0.682266	5.64e-16	0.473506	0.0380248	Aldehyde dehydrogenase domain
Zm00001eb179190	0.844528	-0.676513	-0.141779	-1.28123	0.601335	-0.400202	0.00196586	3.99e-13	2.65e-10	0.691525	1.6e-07	0.00219132	0.0115025	0.995107	Aldehyde dehydrogenase domain
Zm00001eb180340	0.286352	0.257844	0.834935	0.526704	-1.31098	-0.772877	-1.0356	0.400178	0.475191	0.115649	0.641592	0.000571213	0.04639	0.118447	Aldehyde dehydrogenase domain
Zm00001eb189920	-0.42929	0.187173	0.242735	-1.56156	-1.27283	-0.598825	-3.01556	0.149796	0.583511	0.894478	0.10261	0.115165	0.46495	5.72e-18	Aldehyde dehydrogenase domain
Zm00001eb201330	0.129709	0.759913	1.41333	1.43517	-0.415514	0.84831	0.265235	0.470813	3.59e-11	2.89e-07	6.34e-15	0.0463634	9.49e-05	0.0616066	Aldehyde dehydrogenase domain
Zm00001eb208270	1.00028	-1.51607	-0.379024	-2.38402	0.670514	-0.757711	-0.191576	0.286463	0.244692	0.894546	0.0115964	0.531007	0.740161	0.932163	Aldehyde dehydrogenase domain
Zm00001eb233300	0.560021	-0.0188153	0.494248	0.772246	-1.17835	-1.2683	-0.380197	0.0166994	0.964403	0.51111	0.177723	0.0107263	0.000410433	0.181494	Aldehyde dehydrogenase domain
Zm00001eb248870	-2.58013	0.169529	-1.3375	-3.12974	7.42384	8.69655	4.13366	0.0555035	0.928181	0.260359	3.14e-05	1.38e-24	2.86e-06	1.82e-48	Aldehyde dehydrogenase domain
Zm00001eb294160	1.31239	-0.132808	0.305668	-0.201046	0.00995579	-1.00283	-0.050039	7.06e-08	0.869764	0.580637	0.491748	0.977926	0.0168395	0.928897	Aldehyde dehydrogenase domain
Zm00001eb331300	-1.05353	0.283029	-1.59776	0.336294	0.631157	0.072762	0.689555	0.0120799	0.433637	0.00110894	0.385953	0.022171	0.94152	0.0165459	Aldehyde dehydrogenase domain
Zm00001eb347680	0.707467	0.418331	-0.804494	-1.22671	1.52671	-0.00534728	-0.110674	0.196988	0.304945	0.0206253	0.00332969	6.75e-08	0.994545	0.905022	Aldehyde dehydrogenase domain
Zm00001eb367740	-2.78351	-2.2592	-0.72812	-1.32029	-1.01983	1.02169	-0.0751669	6.82e-06	4.4e-06	0.636264	0.261227	0.354376	0.361458	0.944827	Aldehyde dehydrogenase domain
Zm00001eb380260	-0.439741	0.0778967	1.00969	0.886554	-1.02376	0.40165	-0.209239	0.00143563	0.660493	0.017515	1.79e-06	6.61e-12	0.353271	0.199612	Aldehyde dehydrogenase domain
Zm00001eb060220	-1.63341	1.05735	-1.69339	-1.10325	1.39747	1.31954	-0.761487	0.165861	0.201101	0.0361478	0.115237	0.0235141	0.423167	0.450851	Aldehyde oxidase/xanthine dehydrogenase, a/b hammerhead
Zm00001eb080870	0.565342	0.613795	0.349197	1.82259	-0.75311	-0.974741	0.460014	0.188804	0.136845	0.715288	5.27e-06	0.133039	0.101551	0.308438	Aldose 1-/Glucose-6-phosphate 1-epimerase
Zm00001eb080890	-2.8481	-0.350197	-0.379183	0.723836	-1.60405	0.839851	-0.524509	3.88e-29	0.185444	0.70845	0.14854	0.000199445	0.166069	0.00700632	Aldose 1-/Glucose-6-phosphate 1-epimerase
Zm00001eb157870	2.35233	1.51695	-2.14372	-4.07972	4.95597	0.452607	-0.628983	0.177228	0.542215	0.0327265	0.000621598	4.55e-05	0.822681	0.836337	Aldose 1-/Glucose-6-phosphate 1-epimerase
Zm00001eb219880	-1.42053	1.04482	-0.109337	0.178632	0.51341	1.82043	-0.345526	0.092263	0.0271614	0.956116	0.839811	0.46603	0.0697937	0.538445	Aldose 1-/Glucose-6-phosphate 1-epimerase
Zm00001eb244910	-1.71813	0.522147	-2.55148	-1.83051	4.40673	3.53583	2.05547	0.833303	0.939666	0.0582748	0.0513718	0.00326475	0.480488	0.271691	Aldose 1-/Glucose-6-phosphate 1-epimerase
Zm00001eb296350	-0.291625	-0.0798305	-0.61766	1.18846	-0.728909	-1.07441	0.545176	0.140358	0.823216	0.186936	0.000509712	0.0348112	1.44e-05	0.00389817	Aldose 1-/Glucose-6-phosphate 1-epimerase
Zm00001eb309980	0.195283	-1.11161	0.671493	0.0815473	-0.519644	-0.0666008	0.677611	0.246146	1.6e-19	0.163171	0.895671	0.07869	0.897348	0.00240155	Aldose 1-/Glucose-6-phosphate 1-epimerase
Zm00001eb414550	0.633425	0.466403	-0.26633	0.659321	-0.54988	-1.4662	-0.350921	5.73e-05	0.00253683	0.428382	0.00121524	0.011133	7.33e-15	0.0311721	Aldose 1-/Glucose-6-phosphate 1-epimerase
Zm00001eb424010	2.54674	2.25408	1.47865	0.257038	5.36871	4.26595	3.37354	0.732745	0.751396	0.600475	0.933897	0.184112	0.0293436	0.0195023	Aldose 1-/Glucose-6-phosphate 1-epimerase
Zm00001eb094990	0.430745	0.392402	-0.69388	0.158873	0.0631475	-1.06862	-0.163724	0.132399	0.143333	0.200994	0.732478	0.903945	0.0225029	0.643283	Alfin
Zm00001eb145370	-0.76138	0.55811	-0.331354	0.418071	0.772219	1.19518	0.638578	0.0250849	0.0203148	0.66968	0.147887	0.00695507	0.0372372	0.000882638	Alfin
Zm00001eb168160	-0.186917	1.10922	-1.50105	1.39915	-0.0883107	-1.41466	0.206325	0.57967	8.39e-12	1.8e-05	1.67e-09	0.835058	0.000155688	0.447086	Alfin
Zm00001eb244180	-0.505386	0.130675	-0.427283	1.05056	-0.418814	-0.352934	0.506852	0.000820487	0.43191	0.0793618	6.06e-12	0.0102719	0.159224	1.58e-05	Alfin
Zm00001eb327240	0.0445474	0.792382	-1.45962	0.597846	0.233297	-1.28313	0.0432976	0.959397	0.000660893	0.000307528	0.0486603	0.620272	0.00468383	0.905022	Alfin
Zm00001eb336130	0.907118	0.0108174	0.0432479	-0.286265	-0.182775	-1.06802	-0.47411	6.32e-06	0.979453	0.966339	0.3299	0.553871	0.00231273	0.0489689	Alfin
Zm00001eb365950	-1.21711	0.900808	0.0436636	0.621304	1.12237	2.37075	0.848627	0.00763577	0.000970507	0.964663	0.024258	7.72e-05	7.11e-08	0.000341009	Alfin
Zm00001eb216900	1.08393	-0.224242	0.66828	-0.141073	0.260096	-0.170508	0.348215	7.58e-09	0.486336	0.0227628	0.713386	0.389744	0.635571	0.165629	Alkaline ceramidase
Zm00001eb362500	0.262724	0.076868	0.463047	0.947388	-1.06513	-0.881612	-0.188993	0.305185	0.881685	0.302732	1.61e-05	1.48e-06	0.00765265	0.458608	Alkaline ceramidase
Zm00001eb245810	2.15678	-0.0739862	4.30829	1.18024	-1.25291	0.875736	0.00495728	3.37e-55	0.881766	1.71e-20	0.0222984	0.0102925	0.000935523	0.99451	Alkaline phosphatase D-related
Zm00001eb097150	0.274915	-0.184017	0.972886	0.470709	0.669971	1.35557	1.3302	0.169403	0.438918	0.00805023	0.275229	0.0654328	1.11e-14	1.77e-14	Alkyl hydroperoxide reductase subunit C/ Thiol specific antioxidant
Zm00001eb181530	-0.0967574	0.165139	0.635754	-0.0995752	0.862751	1.59488	0.603556	0.762769	0.406473	0.263443	0.720766	4.07e-07	0.000347433	1.6e-06	Alkyl hydroperoxide reductase subunit C/ Thiol specific antioxidant
Zm00001eb243010	-0.298331	-0.091657	0.447534	-0.520963	0.620283	1.36175	0.195904	0.0625442	0.776546	0.357482	0.00298047	0.00055923	0.000101318	0.331613	Alkyl hydroperoxide reductase subunit C/ Thiol specific antioxidant
Zm00001eb278510	-0.880427	-0.565574	1.30598	0.849235	0.017668	2.19952	1.43737	0.00157457	0.00721653	0.00472937	0.0229766	0.974369	5.17e-09	1.87e-28	Alkyl hydroperoxide reductase subunit C/ Thiol specific antioxidant
Zm00001eb393530	-2.13021	0.278304	-0.936278	0.551697	-0.735349	0.443901	-0.455802	6.62e-13	0.284708	0.0585083	0.398539	0.0466741	0.489062	0.356955	Allene oxide cyclase
Zm00001eb123040	-1.03989	-0.187755	0.0787343	-2.06427	2.29613	3.41084	0.425376	0.527175	0.939666	0.966339	0.00365728	0.00150977	0.00172105	0.78568	Alliinase, C-terminal
Zm00001eb154790	-1.8489	-0.231021	-1.29148	0.760067	-0.138091	0.402657	0.859526	1.66e-10	0.552129	0.140225	0.43289	0.928747	0.454591	0.000315635	Alliinase, EGF-like domain
Zm00001eb154800	-3.10655	-5.26091	-0.860669	-1.44999	-2.47965	-0.2562	1.34488	4.16e-05	9.43e-10	0.699519	0.173806	0.00654807	0.899221	0.407128	Alliinase, EGF-like domain
Zm00001eb274030	-1.06308	0.13755	2.71397	2.01195	-0.723272	3.04946	1.15751	0.470709	0.939666	0.0473654	0.250463	0.774203	0.00312658	0.260761	ALOG domain
Zm00001eb351150	2.51824	-1.20779	2.48258	-2.05115	1.45618	1.40948	0.631758	0.0171851	0.712375	0.0729108	0.527002	0.550813	0.0589781	0.905022	ALOG domain
Zm00001eb390210	0.338301	1.21354	3.46836	2.52193	-2.05535	1.07531	-0.741602	0.680359	0.00280081	1.72e-06	2.77e-05	0.00533411	0.144812	0.0607636	ALOG domain
Zm00001eb037940	-3.83199	-3.68077	-0.933247	-1.22208	-2.70745	0.170838	-0.234019	3.8e-05	5.14e-07	0.734489	0.591849	0.0450717	0.944723	0.905022	Alpha carbonic anhydrase domain
Zm00001eb083840	-2.22503	-0.415079	-0.590633	0.0495919	-1.11543	0.510886	-0.646742	2.28e-24	0.000981603	0.364618	0.951924	0.0138963	0.250206	0.00130586	Alpha carbonic anhydrase domain
Zm00001eb176620	-1.28932	-1.08634	-0.213893	-0.214121	1.22097	2.27538	2.10075	0.247759	0.251762	0.887126	0.854844	0.124054	0.0251424	0.000450102	Alpha carbonic anhydrase domain
Zm00001eb197090	-4.9527	-1.22884	-1.15098	-2.20708	-3.62454	NA	-4.62313	0.00881732	0.382335	0.901566	0.791752	0.0252977	NA	0.0721559	Alpha carbonic anhydrase domain
Zm00001eb388490	0.615042	1.40435	0.469323	-0.447656	-0.159961	-0.343049	-2.02298	0.626877	0.055043	0.866864	0.874418	0.941865	0.856762	0.00613518	Alpha carbonic anhydrase domain
Zm00001eb010530	8.11818	4.28581	9.79363	7.37036	-2.01752	-0.355971	1.07359	0	0	1.58e-85	2.23e-41	0.000155622	0.0770789	0.000227794	Alpha crystallin/Hsp20 domain
Zm00001eb011880	6.84907	NA	6.49536	2.94744	11.5702	11.2358	14.7087	0.173776	NA	0.000118048	0.0454594	5.98e-09	0.00029533	1.61e-13	Alpha crystallin/Hsp20 domain
Zm00001eb011900	4.63784	-0.822554	6.72244	2.02229	-1.98608	0.0804856	0.864581	7.66e-282	2.28e-05	1.67e-102	6.73e-08	2.93e-12	0.817421	0.00542619	Alpha crystallin/Hsp20 domain
Zm00001eb011930	7.48014	0.590625	11.0687	4.64955	-3.45521	0.117701	0.609358	0	0.000130723	1.38e-76	1.71e-10	2.53e-08	0.687049	0.229045	Alpha crystallin/Hsp20 domain
Zm00001eb026540	NA	NA	-1.83282	-4.10068	6.38989	3.77855	2.46496	NA	NA	0.177024	0.00464222	0.000418307	0.257459	0.767203	Alpha crystallin/Hsp20 domain
Zm00001eb026680	-2.59324	-0.465577	-0.155286	-1.9769	4.1294	6.57157	2.62608	0.317258	0.926482	0.952078	0.0130272	5.76e-06	5.54e-05	0.0206782	Alpha crystallin/Hsp20 domain
Zm00001eb026690	-0.772196	0.0469365	-1.63709	-4.93872	6.31531	5.48114	1.34082	0.865556	0.985909	0.1486	1.21e-06	1.07e-09	0.000493467	0.545143	Alpha crystallin/Hsp20 domain
Zm00001eb032310	2.74397	0.0579379	1.29784	-0.581091	0.334084	-1.11597	-0.297149	1.15e-17	0.958576	0.0118145	0.257175	0.525528	0.036416	0.765333	Alpha crystallin/Hsp20 domain
Zm00001eb034050	6.01126	-0.256787	7.6073	3.59582	-1.54559	0.0341162	2.3138	0	0.377725	1.13e-169	9.37e-38	1.4e-09	0.911223	1.34e-22	Alpha crystallin/Hsp20 domain
Zm00001eb047490	-3.54526	-0.0569012	-1.3692	-2.62052	3.9317	6.10053	1.37599	0.186934	0.979453	0.0704438	0.000178023	9.33e-09	0.00103089	0.316898	Alpha crystallin/Hsp20 domain
Zm00001eb052730	-0.439785	-0.833239	-0.754888	-2.89156	3.26719	2.95137	1.21285	0.752936	0.417713	0.372238	1.01e-10	1.1e-13	0.000840053	0.139577	Alpha crystallin/Hsp20 domain
Zm00001eb081770	10.7562	4.85722	13.7836	7.92009	-1.85594	1.16135	1.22094	0	3.09e-77	2.37e-76	3.35e-25	0.155444	1.91e-14	2.11e-09	Alpha crystallin/Hsp20 domain
Zm00001eb112330	6.74296	-0.97629	9.03104	1.23147	-1.97878	0.300903	0.238172	1.93e-58	0.358699	3.6e-78	0.0634398	0.00348999	0.211047	0.806481	Alpha crystallin/Hsp20 domain
Zm00001eb121900	7.10276	1.26326	10.1535	4.83327	-2.52022	0.510079	1.05675	2.6e-290	8.94e-11	2.65e-71	1.72e-18	2.27e-05	0.0910508	8.93e-16	Alpha crystallin/Hsp20 domain
Zm00001eb124940	9.81497	4.1026	10.569	6.96277	-0.244476	0.493886	2.62273	0	5.16e-70	2.4e-124	1.92e-49	0.791594	0.00768245	1.44e-18	Alpha crystallin/Hsp20 domain
Zm00001eb124950	5.45564	0.964527	7.93209	4.24499	-2.56976	-0.10637	0.718396	0	0.101923	4.29e-51	1.06e-12	2.3e-06	0.634568	0.165426	Alpha crystallin/Hsp20 domain
Zm00001eb124960	4.73334	0.662762	6.92408	4.21744	-2.6183	-0.44332	0.943589	0	0.00981887	2.78e-43	2.95e-14	1.69e-07	0.00255798	0.0118833	Alpha crystallin/Hsp20 domain
Zm00001eb125010	-2.52377	-2.20645	-1.8543	0.491305	-1.03833	-0.379122	1.66552	8.2e-34	1.5e-54	2.81e-10	0.0831703	3.54e-05	0.388582	4.91e-30	Alpha crystallin/Hsp20 domain
Zm00001eb125030	11.8521	5.32898	14.6866	8.42507	-1.58868	1.26723	1.54629	9.78e-286	1.26e-30	4.03e-132	4.38e-33	0.397602	4.35e-07	0.00075382	Alpha crystallin/Hsp20 domain
Zm00001eb139380	-1.08525	-1.07563	-0.4764	-1.76506	3.79287	4.40738	3.11082	0.910144	0.928181	0.86599	0.216528	0.0318474	0.245672	0.283679	Alpha crystallin/Hsp20 domain
Zm00001eb193940	7.5837	-0.341505	8.9873	3.22264	-1.113	0.276074	2.4582	0	0.393416	0	5.06e-49	4.63e-06	0.268891	1.13e-17	Alpha crystallin/Hsp20 domain
Zm00001eb208810	-0.0582999	-0.173513	1.35796	0.741785	0.0556093	1.45315	0.975882	0.91082	0.655867	0.00460293	0.1387	0.93968	2.09e-08	5.75e-08	Alpha crystallin/Hsp20 domain
Zm00001eb218280	-0.883664	0.0437855	-0.853667	-2.38922	2.50835	2.53812	0.0786848	0.374552	0.978063	0.331495	1.97e-10	4.63e-10	0.0100878	0.932987	Alpha crystallin/Hsp20 domain
Zm00001eb218310	2.23831	1.30588	-0.609996	-2.21796	4.56497	1.7119	1.05023	0.613857	0.885828	0.761101	0.0706601	0.0132121	0.519409	0.77637	Alpha crystallin/Hsp20 domain
Zm00001eb222770	NA	NA	-0.212416	-3.69956	6.00419	5.03349	2.49531	NA	NA	0.959629	0.0236746	0.00073516	0.124918	0.764579	Alpha crystallin/Hsp20 domain
Zm00001eb222820	0.284647	-0.47751	-1.14526	-1.99468	3.03094	1.58775	1.51544	0.916464	0.899523	0.173807	0.0124182	2.82e-05	0.268544	0.318577	Alpha crystallin/Hsp20 domain
Zm00001eb235800	6.69986	1.93785	9.67213	4.13544	-1.43252	1.52364	0.774017	2.04e-179	0.00431613	6.89e-81	1.43e-11	0.0396533	1.07e-11	0.414449	Alpha crystallin/Hsp20 domain
Zm00001eb252460	8.00062	1.57135	9.4919	2.62548	-1.08553	0.384521	-0.0256532	0	3.99e-05	1.02e-202	2.26e-14	7.3e-05	0.3236	0.985111	Alpha crystallin/Hsp20 domain
Zm00001eb257130	3.53678	-2.45091	6.25315	-0.924174	-1.4673	1.22069	0.0675496	5.23e-141	6.85e-06	5.67e-30	0.0537227	0.000324304	0.00743708	0.926633	Alpha crystallin/Hsp20 domain
Zm00001eb291920	0.880607	-0.58591	1.35961	0.263798	-1.1199	-0.662604	-0.264916	1.07e-11	1.56e-06	0.00320706	0.648841	0.0021196	0.0232243	0.0370162	Alpha crystallin/Hsp20 domain
Zm00001eb297350	-0.0590989	-0.31433	-0.797988	-2.20448	1.73615	0.988354	-0.149272	0.978956	0.751396	0.190093	1.67e-07	4.03e-06	0.212026	0.905022	Alpha crystallin/Hsp20 domain
Zm00001eb311990	3.69897	-2.04182	6.53204	-1.25752	-2.71349	0.0850968	-1.9094	2.8e-27	0.0423801	2.74e-19	0.775482	0.0348112	0.883729	0.456569	Alpha crystallin/Hsp20 domain
Zm00001eb322740	0.064408	0.0572205	-0.0379708	2.60247	1.4907	1.38764	4.04271	0.97938	0.979453	0.978977	5.25e-07	0.102582	0.406479	1.82e-13	Alpha crystallin/Hsp20 domain
Zm00001eb335430	9.16722	4.59525	9.98508	6.19296	-0.683066	0.121462	0.922157	0	1.49e-21	4.86e-51	6.33e-17	0.585696	0.622477	0.246951	Alpha crystallin/Hsp20 domain
Zm00001eb337690	10.1263	4.40744	13.5405	7.3407	-2.12091	1.28142	0.822513	0	1.13e-85	3.95e-151	6.21e-42	0.0513514	3.95e-13	3.12e-06	Alpha crystallin/Hsp20 domain
Zm00001eb352720	1.76311	1.85246	3.02002	3.49308	-1.62471	-0.384233	0.0172611	1.52e-05	1.5e-08	2.29e-07	9.23e-12	0.0185438	0.537257	0.984693	Alpha crystallin/Hsp20 domain
Zm00001eb371530	4.70603	0.165561	7.43769	2.21003	-2.34824	0.365031	-0.297662	2.42e-230	0.471114	5.61e-120	6.14e-11	1.44e-16	0.161561	0.298138	Alpha crystallin/Hsp20 domain
Zm00001eb372830	1.66251	0.479643	1.10918	-0.509738	1.97105	1.40624	0.982217	0.0320427	0.769086	0.331935	0.779616	0.0959016	0.0116685	0.233815	Alpha crystallin/Hsp20 domain
Zm00001eb395330	2.54674	NA	10.0768	4.61741	6.76802	14.2969	11.5775	0.732745	NA	2.5e-10	8.91e-08	2.02e-05	9.47e-09	2.37e-08	Alpha crystallin/Hsp20 domain
Zm00001eb395360	6.36603	1.86442	10.0359	4.14098	-2.14567	1.50396	0.137382	0	3.47e-46	4.94e-167	4.19e-27	1.6e-10	7.82e-09	0.773168	Alpha crystallin/Hsp20 domain
Zm00001eb395370	1.58866	-1.15065	7.91266	3.98689	6.82939	13.1456	11.9703	0.833303	0.928181	3.25e-14	6.32e-06	3.05e-06	2.98e-09	1.28e-08	Alpha crystallin/Hsp20 domain
Zm00001eb397940	8.98413	1.45202	13.5098	6.99839	-4.18447	0.324904	1.36681	0	1.2e-23	2.11e-124	4.64e-34	9.3e-11	0.121513	2.02e-26	Alpha crystallin/Hsp20 domain
Zm00001eb423300	9.47434	3.16231	12.1698	5.6358	-1.32538	1.36563	1.1645	0	4.11e-15	5.35e-118	4.04e-24	0.168506	2.19e-16	0.00590483	Alpha crystallin/Hsp20 domain
Zm00001eb044840	2.9864	-0.107005	2.11037	-0.276863	-0.230623	-1.12476	-0.39416	1.69e-103	0.775894	3.83e-22	0.286226	0.337594	4.86e-09	0.0818216	Alpha galactosidase, C-terminal beta sandwich domain
Zm00001eb044860	-0.210241	-1.07619	-0.838586	-0.479818	-1.46762	-2.10611	-0.863405	0.462391	0.0977829	0.00209912	0.0653709	9.03e-07	6.78e-30	0.0367625	Alpha galactosidase, C-terminal beta sandwich domain
Zm00001eb330650	-0.818844	-0.372275	-0.319349	-0.179219	-1.10205	-0.617977	-0.902187	7.38e-08	0.0192092	0.545961	0.766024	0.00105587	0.0013179	6.73e-14	Alpha galactosidase, C-terminal beta sandwich domain
Zm00001eb409230	0.847924	1.13271	-0.966338	-0.208177	2.0564	0.236859	0.721309	0.0675349	0.00145708	0.168157	0.830547	7.19e-05	0.804517	0.0488277	Alpha galactosidase, C-terminal beta sandwich domain
Zm00001eb088740	-0.827769	-0.824978	-0.271909	-1.42277	0.76707	1.31032	0.173428	0.0514706	0.0172346	0.706579	0.00155764	0.107107	0.00360227	0.800214	Alpha-1,6-glucosidases, pullulanase-type, C-terminal
Zm00001eb078080	-0.761973	-0.121758	-1.58192	-0.662281	-0.290076	-1.11806	-0.825187	0.0216439	0.778735	0.00041074	0.0693928	0.496088	0.0413024	0.000185394	Alpha-2-glucosyltransferase Alg10
Zm00001eb311720	NA	NA	-0.195139	2.10458	5.31195	4.32841	7.61276	NA	NA	0.966339	0.160897	0.0195747	0.265198	5.69e-05	Alpha-amylase, C-terminal beta-sheet
Zm00001eb311730	-0.498653	0.254568	1.3112	2.45857	-2.74033	-0.951179	-0.530123	0.246989	0.576241	0.0822658	2.62e-05	1.15e-06	0.0620674	0.126647	Alpha-amylase, C-terminal beta-sheet
Zm00001eb054980	4.69923	1.70065	3.32786	1.33355	0.570917	-0.831374	0.209155	0	5.48e-38	8.74e-09	6.94e-06	0.0665152	0.151867	0.396236	Alpha-D-phosphohexomutase, alpha/beta/alpha domain I
Zm00001eb116970	NA	0.772907	1.23036	0.638971	6.06577	6.51084	5.93871	NA	0.939666	0.280486	0.753641	0.0014655	0.000201838	0.00181443	Alpha-D-phosphohexomutase, alpha/beta/alpha domain I
Zm00001eb274560	4.75934	1.58851	4.47345	0.874678	-0.443078	-0.760969	-1.14476	2.28e-21	0.0703001	1.76e-05	0.494707	0.832934	0.491291	0.148269	Alpha-D-phosphohexomutase, alpha/beta/alpha domain I
Zm00001eb308980	-0.576203	0.694368	0.217437	1.61202	-0.752428	0.0179323	0.168733	0.000589878	3.17e-05	0.798728	0.00108417	0.0678598	0.975426	0.783568	Alpha-D-phosphohexomutase, alpha/beta/alpha domain II
Zm00001eb328120	4.83537	2.62205	3.97988	2.21826	0.308618	-0.577387	-0.0916419	1.34e-17	0.00211511	4.5e-05	0.0123723	0.887655	0.5813	0.936044	Alpha-D-phosphohexomutase, alpha/beta/alpha domain III
Zm00001eb442280	3.62167	1.72768	1.17785	0.961854	1.17019	-1.30367	0.397137	0.000129087	0.299264	0.368549	0.430816	0.646412	0.118675	0.776743	Alpha-D-phosphohexomutase, alpha/beta/alpha domain III
Zm00001eb212020	3.24904	-1.05332	5.88063	0.52039	-0.665859	1.94317	0.915086	2.59e-79	6.83e-06	1.22e-67	0.0541848	0.0159526	5.71e-11	0.00016204	Alpha-ketoglutarate-dependent dioxygenase AlkB-like
Zm00001eb380830	-1.52557	0.215249	-2.18918	-0.550055	0.283783	-0.400952	-0.474979	0.110935	0.892437	0.0319908	0.461886	0.757991	0.883729	0.578217	Alpha-ketoglutarate-dependent dioxygenase AlkB-like
Zm00001eb111760	0.443039	0.488242	-2.63105	-1.25489	1.77322	-1.31585	0.0371666	0.0750887	0.0214105	1.15e-05	0.0417888	0.00154368	4.61e-05	0.905022	Alpha-L-arabinofuranosidase, C-terminal
Zm00001eb196100	-0.517458	-0.293966	0.28098	-0.289279	0.74563	1.52398	0.757154	0.46194	0.750531	0.777551	0.80559	0.326369	0.0049205	0.220657	Alpha-L-arabinofuranosidase, C-terminal
Zm00001eb074520	1.42932	0.822835	0.421395	0.246364	-0.179662	-1.19513	-0.749864	2.45e-08	0.0012757	0.582322	0.736075	0.819841	0.00371205	0.00386316	Alpha-mannosyltransferase
Zm00001eb068240	1.3011	0.878426	-0.325859	-0.965811	0.840575	-0.797656	-0.996167	0.000189835	0.00822346	0.718701	0.182951	0.153507	0.0803813	0.0392871	Alpha-N-acetylglucosaminidase, C-terminal
Zm00001eb394460	-0.823003	0.152543	-1.33427	-0.522577	0.951964	0.434638	0.282554	0.00434975	0.672088	0.00645858	0.00693859	7.68e-07	0.569135	0.216787	Alpha-N-acetylglucosaminidase, tim-barrel domain
Zm00001eb005850	-1.56804	-0.0210842	-0.860519	-1.61477	1.75921	2.47041	0.171335	5.13e-06	0.972864	0.211676	4.05e-06	4.41e-07	2.55e-05	0.627214	Alpha/beta hydrolase fold-1
Zm00001eb005860	-3.30776	-3.11353	0.102943	-1.30846	0.0776824	3.46973	1.8904	0.00342798	0.000180189	0.95668	0.07237	0.935636	0.00711111	0.097667	Alpha/beta hydrolase fold-1
Zm00001eb007670	0.6511	0.858548	0.504556	1.55333	-0.909633	-1.06746	-0.206857	0.00222036	4.09e-05	0.149436	3.03e-06	0.00611396	1.29e-07	0.587943	Alpha/beta hydrolase fold-1
Zm00001eb013220	0.906699	-0.710447	1.02945	-0.210557	0.230228	0.338928	0.736747	2.02e-11	3.16e-06	1.12e-06	0.551912	0.381159	0.054472	0.000245617	Alpha/beta hydrolase fold-1
Zm00001eb018890	1.95075	-2.00241	4.43228	-0.661462	-1.36058	1.12152	-0.0121712	7.68e-06	0.00473752	1.52e-12	0.646313	0.0756704	0.0730196	0.99451	Alpha/beta hydrolase fold-1
Zm00001eb021310	-1.0495	-3.12008	-0.0919483	-2.95218	0.524112	1.48264	0.696163	1.23e-08	1.42e-59	0.960349	7.46e-11	0.155208	0.00617498	0.203799	Alpha/beta hydrolase fold-1
Zm00001eb021780	1.00432	0.106183	1.49462	-3.72548	4.76009	5.22188	0.930848	0.789835	0.979453	0.326318	0.0178103	0.0043605	1.67e-06	0.74801	Alpha/beta hydrolase fold-1
Zm00001eb027810	-0.596134	0.401132	-0.520422	1.21157	-0.489174	-0.436629	0.32521	0.32098	0.446931	0.625938	0.00234951	0.413789	0.711225	0.44844	Alpha/beta hydrolase fold-1
Zm00001eb032970	0.278466	-0.955206	0.238548	-1.19303	-0.721651	-0.771729	-0.954397	0.0562919	1.24e-18	0.65452	9.35e-05	0.0182024	0.000540046	1.01e-12	Alpha/beta hydrolase fold-1
Zm00001eb044590	-0.921443	0.899613	0.942734	3.06066	-3.0415	-1.19068	-0.868959	0.0217921	0.000236883	0.363885	1.01e-05	1.33e-09	0.0847237	0.096539	Alpha/beta hydrolase fold-1
Zm00001eb082080	0.200843	0.517773	0.814782	0.355199	0.475302	1.07361	0.317008	0.566801	0.00696901	0.00314687	0.488729	0.0754236	7.18e-05	0.451361	Alpha/beta hydrolase fold-1
Zm00001eb083980	-1.34817	1.50671	-1.09797	1.29181	-0.305423	-0.0791955	-0.515859	1.61e-09	1.71e-15	0.0429705	0.0029286	0.58626	0.899221	0.101284	Alpha/beta hydrolase fold-1
Zm00001eb084020	1.73011	1.00788	1.47295	1.26304	-1.30851	-1.58652	-1.0498	5.72e-29	1.84e-11	0.017071	0.0509543	0.0214983	8.04e-12	6.51e-05	Alpha/beta hydrolase fold-1
Zm00001eb108550	-1.19079	0.318976	-1.92658	-0.510469	0.37906	-0.38702	-0.449377	0.106273	0.797456	0.0115859	0.729457	0.786853	0.744323	0.700487	Alpha/beta hydrolase fold-1
Zm00001eb108850	6.1345	1.38984	4.04828	0.708208	0.969398	-1.1065	0.299521	4.48e-07	0.790059	0.0521536	0.848127	0.857595	0.467105	0.92111	Alpha/beta hydrolase fold-1
Zm00001eb134120	-1.45075	-1.80559	-0.377787	0.409854	2.19919	3.24463	4.40666	0.610057	0.565174	0.777551	0.707609	0.0222046	0.0783284	0.00159238	Alpha/beta hydrolase fold-1
Zm00001eb142080	0.761804	-0.188866	-0.4131	0.905766	5.15069	3.95607	6.2482	0.941284	0.979453	0.88589	0.631064	0.0236262	0.0671915	8.4e-05	Alpha/beta hydrolase fold-1
Zm00001eb142090	-0.199977	1.29223	2.36554	3.94151	3.27969	5.82045	5.93053	0.97938	0.862511	0.0217908	1.79e-07	0.184579	0.0019924	6.54e-08	Alpha/beta hydrolase fold-1
Zm00001eb142150	1.50373	0.247004	0.568372	-0.415995	1.11107	0.169083	0.458146	0.0468422	0.928181	0.695215	0.82111	0.42435	0.883729	0.739234	Alpha/beta hydrolase fold-1
Zm00001eb145490	0.93043	-1.12264	0.00968983	-1.54628	0.929496	-0.00685203	0.509769	9.86e-10	4.78e-12	0.985302	2.32e-05	0.0157647	0.980892	0.00431983	Alpha/beta hydrolase fold-1
Zm00001eb147250	-3.50971	-1.55327	-1.05256	-3.01335	-1.15765	1.2892	-2.61695	5.4e-05	0.00923804	0.559458	0.0216668	0.15311	0.598635	0.0316277	Alpha/beta hydrolase fold-1
Zm00001eb158470	3.65758	0.580634	4.52548	0.182168	0.748041	1.58117	0.35525	1.59e-66	0.159314	4.95e-12	0.729956	0.0409737	0.013612	0.389057	Alpha/beta hydrolase fold-1
Zm00001eb158950	-2.83906	-0.903996	-2.2103	-5.09837	3.4742	4.10615	-0.714106	0.0589308	0.427879	0.0568858	6.33e-07	0.000502537	0.00982666	0.627843	Alpha/beta hydrolase fold-1
Zm00001eb161200	-0.716458	-0.936463	-0.160892	2.4441	-1.92993	-1.38445	1.45735	0.00744914	7.72e-05	0.889327	9.66e-08	3.7e-06	0.000221138	2.95e-06	Alpha/beta hydrolase fold-1
Zm00001eb188360	-0.602945	0.0105017	0.255014	1.1285	-0.80447	0.0310402	0.315984	0.000872995	0.979453	0.796192	0.048496	0.171114	0.941557	0.276463	Alpha/beta hydrolase fold-1
Zm00001eb197590	0.299243	1.80938	1.24969	1.32822	2.82369	3.7311	2.34284	0.976514	0.39919	0.236617	0.18278	0.0768832	0.0155116	0.00738218	Alpha/beta hydrolase fold-1
Zm00001eb211300	-0.361632	0.53134	1.65275	0.572535	2.74416	4.74246	2.79413	0.482679	0.156967	0.00089933	0.35883	9.93e-08	3.48e-109	1.52e-74	Alpha/beta hydrolase fold-1
Zm00001eb220910	-1.48605	-0.196038	-0.448395	0.648456	-0.21281	0.810391	0.638264	2e-08	0.658481	0.0983913	0.000303954	0.641975	0.00327773	0.000528737	Alpha/beta hydrolase fold-1
Zm00001eb231810	2.22851	0.141354	2.39601	0.645061	-0.729095	-0.586461	-0.220396	2.39e-114	0.258535	4.24e-10	0.00406572	6.2e-05	0.116695	0.189953	Alpha/beta hydrolase fold-1
Zm00001eb242740	-1.42337	-0.504033	-0.115808	-0.456502	-0.457172	0.839289	-0.403412	0.00691664	0.290401	0.920571	0.374733	0.364201	0.339265	0.452982	Alpha/beta hydrolase fold-1
Zm00001eb252190	-1.36763	-0.311805	-5.33225	-5.92365	5.06391	1.08816	-0.537257	0.589667	0.928181	0.000255266	3e-06	7.61e-05	0.793711	0.835528	Alpha/beta hydrolase fold-1
Zm00001eb284330	-0.510948	0.0997853	0.480337	0.493614	0.424973	1.40561	0.823815	0.0397469	0.767163	0.114685	0.0160135	0.0576299	2.63e-06	6.24e-09	Alpha/beta hydrolase fold-1
Zm00001eb292750	3.39683	1.28885	3.92708	1.70965	0.146854	0.654668	0.572806	1.43e-109	6.04e-16	6.8e-39	3.24e-10	0.700694	0.0238177	0.0228265	Alpha/beta hydrolase fold-1
Zm00001eb297410	0.572995	2.07774	1.18191	2.03033	-0.789786	-0.189688	-0.827415	0.564265	2.68e-05	0.302649	0.0222961	0.554484	0.883729	0.170944	Alpha/beta hydrolase fold-1
Zm00001eb319610	0.362033	-0.279991	-0.422865	-0.485835	-0.42066	-1.22601	-0.623299	0.0213037	0.259158	0.455197	0.299304	0.357351	1.26e-08	0.00488591	Alpha/beta hydrolase fold-1
Zm00001eb325320	0.0938877	-0.064933	-0.0710035	0.320573	-0.88357	-1.06573	-0.495234	0.667727	0.899361	0.966167	0.70928	0.110963	4.98e-12	0.0152489	Alpha/beta hydrolase fold-1
Zm00001eb326940	-3.2473	-0.94239	-1.71314	-1.58447	-0.393646	1.13728	-1.02786	0.00402298	0.251506	0.142346	0.067429	0.708035	0.658576	0.346238	Alpha/beta hydrolase fold-1
Zm00001eb327310	1.38329	-0.526964	0.560203	-1.48334	0.255232	-0.557376	-0.690566	0.0440304	0.729159	0.777551	0.163573	0.876907	0.721588	0.6065	Alpha/beta hydrolase fold-1
Zm00001eb327810	-0.58601	-0.36062	0.70349	0.808494	-0.0604343	1.21037	1.11388	0.0620393	0.117714	0.086434	0.0129299	0.927777	0.000950309	2.81e-09	Alpha/beta hydrolase fold-1
Zm00001eb331070	-1.63845	-1.13773	0.894348	-0.765882	-0.0543579	2.46062	0.322042	1.15e-09	4.12e-05	0.00474045	0.0468013	0.932701	5.15e-18	0.560336	Alpha/beta hydrolase fold-1
Zm00001eb336490	0.211978	-2.28652	1.10774	-3.16382	-0.235603	0.653019	-1.10265	0.751769	4.07e-07	0.0263221	4.16e-07	0.709149	0.282471	0.319488	Alpha/beta hydrolase fold-1
Zm00001eb342270	-0.355182	-1.63792	0.294358	-1.4318	0.497246	1.12133	0.709083	0.328469	1.19e-08	0.819378	0.0659245	0.594404	0.0159379	0.149198	Alpha/beta hydrolase fold-1
Zm00001eb342430	-1.37434	-0.227663	-2.31518	0.103096	-0.519297	-1.47803	-0.183526	9.26e-11	0.116677	5.58e-09	0.895671	0.228612	3.04e-06	0.170589	Alpha/beta hydrolase fold-1
Zm00001eb397100	-0.378059	-1.11221	0.287919	-0.724901	0.821167	1.48681	1.21274	0.0951296	7.64e-11	0.796279	0.445933	0.156464	0.00181872	0.026876	Alpha/beta hydrolase fold-1
Zm00001eb400720	0.962422	0.109505	1.91285	0.84725	-0.46227	0.477409	0.283724	6.09e-05	0.883919	9.92e-14	0.00830376	0.15651	0.134613	0.534528	Alpha/beta hydrolase fold-1
Zm00001eb403980	-1.78119	-0.389062	-0.845248	-0.991482	0.991993	1.91591	0.395109	6.34e-29	0.0147966	0.000116348	6.63e-07	2.95e-06	1.98e-29	0.00666797	Alpha/beta hydrolase fold-1
Zm00001eb408720	-1.63515	-1.01575	-2.90191	-2.07658	2.26637	0.997695	1.21263	0.0362321	0.122157	0.00611698	0.0631799	0.0228599	0.429276	0.117615	Alpha/beta hydrolase fold-1
Zm00001eb010840	-1.57866	-0.0186204	-1.80003	-3.05776	2.12415	1.88929	-0.905966	0.175799	0.986762	0.00125117	3.86e-09	0.00177629	0.0786969	0.314711	Alpha/beta hydrolase fold-3
Zm00001eb038140	-1.23834	-0.015836	-1.30575	-0.915459	0.227043	0.147092	-0.664628	7.03e-07	0.97916	8.76e-05	0.00610488	0.674494	0.737545	0.000636893	Alpha/beta hydrolase fold-3
Zm00001eb038190	-0.63972	-0.532687	0.0458302	-2.94309	2.48169	3.16701	0.0770233	0.0740192	0.142961	0.971036	0.000931371	0.00401406	3.09e-15	0.905022	Alpha/beta hydrolase fold-3
Zm00001eb040190	-1.20101	-0.547701	0.457489	0.612354	0.223066	1.85679	1.38944	0.000594291	0.116386	0.793406	0.722332	0.907804	4.66e-06	0.000174217	Alpha/beta hydrolase fold-3
Zm00001eb100950	1.40975	-0.0224727	2.44094	0.302305	-0.592192	0.424555	-0.259659	1.63e-09	0.971501	4.9e-30	0.264441	0.0700271	0.0966536	0.323471	Alpha/beta hydrolase fold-3
Zm00001eb100960	-1.12487	-0.0704416	0.0599277	1.0446	-0.40449	0.764344	0.717857	0.00337003	0.928181	0.960971	0.0010363	0.383243	0.150818	0.00133935	Alpha/beta hydrolase fold-3
Zm00001eb112210	-1.47115	-0.474296	-0.858096	0.546478	-0.694214	-0.0980503	0.333124	1.18e-07	0.0899271	0.0263751	0.0359894	0.0286014	0.883729	0.206169	Alpha/beta hydrolase fold-3
Zm00001eb117240	-1.48134	0.30659	-0.213314	1.64643	-3.5108	-2.2753	-2.16525	2.73e-16	0.0185954	0.893686	1.53e-07	4.12e-42	0.000410114	4.54e-51	Alpha/beta hydrolase fold-3
Zm00001eb123870	0.514821	-1.99595	3.99491	1.39087	-2.1471	1.32334	1.24165	0.802392	0.281748	0.0011375	0.56307	0.199743	0.283992	0.629549	Alpha/beta hydrolase fold-3
Zm00001eb123880	-3.24894	-3.18835	1.41282	1.28579	-3.47306	1.16928	1.00737	0.00102248	7.89e-05	0.382323	0.356487	0.00031155	0.549369	0.473064	Alpha/beta hydrolase fold-3
Zm00001eb144360	1.49317	-0.791207	1.95552	-0.218641	0.446783	0.890741	1.02364	8.12e-10	0.0156161	5.09e-08	0.761231	0.365965	0.00045003	0.00253768	Alpha/beta hydrolase fold-3
Zm00001eb158740	1.36309	-0.737501	2.83231	0.863731	-2.45752	-1.00998	-0.852622	3.24e-25	2.97e-06	3.63e-13	0.174215	2.06e-15	3.74e-05	0.0460454	Alpha/beta hydrolase fold-3
Zm00001eb180330	-1.34029	-0.298585	-1.32819	-1.00079	0.842153	0.845909	0.145774	0.000801727	0.505889	0.00249703	0.000194943	0.00470287	0.208233	0.781116	Alpha/beta hydrolase fold-3
Zm00001eb182740	0.265424	-1.09836	-0.461656	-1.51394	-1.32452	-2.0563	-1.73731	0.349185	1.69e-10	0.6877	0.0442998	0.0584957	9.06e-09	2.11e-14	Alpha/beta hydrolase fold-3
Zm00001eb244560	-1.33836	0.627984	-0.435498	1.58328	-0.70124	0.201177	0.263798	0.018249	0.186981	0.738214	0.00324774	0.404693	0.883729	0.496905	Alpha/beta hydrolase fold-3
Zm00001eb279190	1.25167	1.28037	-2.88078	-3.0173	3.84652	-0.297141	-0.445553	0.229143	0.185924	9.37e-05	2.06e-09	3.35e-12	0.883729	0.724929	Alpha/beta hydrolase fold-3
Zm00001eb280200	1.1926	-0.603969	2.52853	0.590918	-0.957901	0.348022	0.241848	1.08e-17	0.000366741	2.45e-05	0.0437691	2.07e-06	0.669472	0.443055	Alpha/beta hydrolase fold-3
Zm00001eb287800	-0.255818	-0.498312	-1.06237	-0.744537	0.088832	-0.730718	-0.151036	0.2625	0.00200245	1.16e-09	0.000133226	0.80774	0.000990332	0.520621	Alpha/beta hydrolase fold-3
Zm00001eb287920	-2.31947	-0.824869	-2.73485	-4.13746	1.53617	1.10882	-1.76836	4e-05	0.026642	6.45e-10	5.92e-25	2.37e-05	0.293302	0.00017613	Alpha/beta hydrolase fold-3
Zm00001eb287940	-0.454787	-1.63993	-1.40303	-2.742	2.15275	1.19592	1.05654	0.46865	0.000539815	7.38e-05	2.08e-19	6.27e-12	0.0331274	0.0720901	Alpha/beta hydrolase fold-3
Zm00001eb300620	-0.316678	-0.749801	3.04093	-0.644486	-2.60022	0.741497	-2.49481	0.833303	0.478873	0.0140667	0.895671	0.0308558	0.566121	0.0936214	Alpha/beta hydrolase fold-3
Zm00001eb300630	2.77641	-0.208242	6.82644	2.42697	-1.24847	2.80911	1.39282	0.202439	0.97916	1.22e-05	0.517756	0.875088	0.00480721	0.716105	Alpha/beta hydrolase fold-3
Zm00001eb300670	0.097916	-0.0366874	-0.689442	2.88574	-0.930733	-1.72233	1.99968	0.833303	0.951547	0.374219	5.55e-07	0.0562604	8.63e-05	1.03e-05	Alpha/beta hydrolase fold-3
Zm00001eb309480	-3.78375	-0.308201	-4.72324	-0.622819	-1.39111	-2.33541	-1.70064	7.17e-22	0.341131	2.91e-05	0.46452	0.02004	0.144874	1.87e-11	Alpha/beta hydrolase fold-3
Zm00001eb314830	0.123281	-0.120395	-0.704004	-0.1856	2.09876	1.25211	2.03922	0.872015	0.910519	0.135378	0.895671	3.38e-09	0.00294563	0.00243329	Alpha/beta hydrolase fold-3
Zm00001eb315060	-0.946264	-0.211858	-0.0391916	0.855831	-1.63265	-0.732517	-0.5616	8.41e-08	0.377517	0.966339	0.10002	1.59e-07	0.0319614	0.160499	Alpha/beta hydrolase fold-3
Zm00001eb315100	-0.507009	-1.11251	-1.35401	-2.34828	4.31358	3.4432	3.0841	0.833991	0.542215	0.029975	0.00943873	2.4e-10	0.000472067	0.00795393	Alpha/beta hydrolase fold-3
Zm00001eb315130	0.602259	0.0435749	-0.110766	-0.569604	1.11216	0.381659	0.505019	0.17197	0.959133	0.893686	0.151498	0.0036421	0.481999	0.187033	Alpha/beta hydrolase fold-3
Zm00001eb315140	-0.211469	0.704103	0.423077	1.75381	-0.926906	-0.298378	0.128168	0.568173	0.00252227	0.508492	0.00356297	0.0111274	0.602273	0.905022	Alpha/beta hydrolase fold-3
Zm00001eb315150	-0.828053	0.317201	0.56311	2.6288	-1.44878	-0.0673472	0.870591	0.00314398	0.268511	0.333106	1.32e-21	1.82e-05	0.909134	3.66e-06	Alpha/beta hydrolase fold-3
Zm00001eb315170	2.21995	0.0341155	3.71514	1.19084	-1.29672	0.189934	-0.134617	1.05e-48	0.928231	1.63e-54	2.82e-09	6.48e-13	0.613549	0.561031	Alpha/beta hydrolase fold-3
Zm00001eb315200	-1.1284	1.57382	-0.646668	0.714183	2.46174	2.93218	1.60865	0.602715	0.0803003	0.412518	0.494615	0.000320305	0.0344794	0.0531993	Alpha/beta hydrolase fold-3
Zm00001eb329110	-3.68144	1.4452	4.01743	0.92404	-1.84519	5.85963	-2.35934	0.148265	0.210201	0.0678175	0.854844	0.520969	0.00962285	0.0761946	Alpha/beta hydrolase fold-3
Zm00001eb329160	-0.598171	0.285416	-0.650492	1.98682	-2.2658	-2.31587	-0.558042	0.00834034	0.0553344	0.523886	1.87e-13	5.58e-23	0.000361226	0.00249397	Alpha/beta hydrolase fold-3
Zm00001eb336030	-2.11412	-0.0807494	-0.4251	1.46647	-1.6038	0.0722254	-0.0512411	2.26e-07	0.928181	0.681245	0.00608274	0.00117624	0.946476	0.923501	Alpha/beta hydrolase fold-3
Zm00001eb349490	-4.83319	-5.78505	-4.14652	-5.19996	-0.537803	NA	NA	0.0174028	0.00263093	0.0950681	0.0153253	0.773539	NA	NA	Alpha/beta hydrolase fold-3
Zm00001eb365560	1.47436	-0.293556	1.84705	-0.502376	0.457681	0.817191	0.254835	2.48e-12	0.412983	1.04e-17	0.0986247	0.123647	0.000146964	0.490881	Alpha/beta hydrolase fold-3
Zm00001eb372400	1.13609	-0.894679	0.76366	-1.14336	-0.764369	-1.12458	-1.00958	8.03e-05	0.0139544	0.71877	0.406716	0.567613	0.29689	0.0401375	Alpha/beta hydrolase fold-3
Zm00001eb373120	0.237463	-1.06807	0.466994	-2.01943	1.32348	1.53893	0.377514	0.288996	1.09e-09	0.00309703	8.98e-17	1.78e-13	7.12e-26	0.227664	Alpha/beta hydrolase fold-3
Zm00001eb398250	-0.0331069	-0.874947	-0.765735	-3.26104	1.02336	0.270581	-1.35618	0.953773	0.000875549	0.069348	5.29e-29	0.0028412	0.467475	7.65e-07	Alpha/beta hydrolase fold-3
Zm00001eb066920	-1.4479	-0.304087	-0.644438	-0.0157111	-0.117151	0.666278	0.175743	2.88e-14	0.122301	0.128414	0.977374	0.823423	0.0461187	0.498214	Alternative oxidase
Zm00001eb071870	6.38961	-0.655932	8.5573	1.51121	0.68559	2.83178	2.85807	1.03e-132	0.289286	1.64e-128	8.97e-06	0.286097	5.94e-23	2.32e-26	Alternative oxidase
Zm00001eb071890	2.57325	-1.68256	7.79258	1.65921	-1.20389	3.99104	2.143	1.5e-15	0.00732868	4.66e-62	0.0372257	0.109356	8.16e-39	0.00159238	Alternative oxidase
Zm00001eb251680	-0.855909	0.284699	1.3455	-0.0926841	3.5471	5.74019	3.17852	0.353285	0.829521	0.0809825	0.936013	9.85e-07	1.51e-37	7.29e-25	Alternative oxidase
Zm00001eb250340	1.14336	-0.623977	-0.436635	-0.317141	0.195666	-1.41606	0.510242	0.0128587	0.397923	0.813065	0.81155	0.876907	0.136752	0.541898	Aluminum-activated malate transporter
Zm00001eb250350	0.321615	-0.940499	-0.0337025	2.20393	-1.13542	-1.53449	2.0106	0.802744	0.418652	0.988336	0.142863	0.565549	0.235463	0.0135475	Aluminum-activated malate transporter
Zm00001eb274380	-0.104379	-0.746526	-0.867622	-2.95669	-0.207768	-0.999876	-2.41432	0.820394	0.00054855	0.22221	4.23e-11	0.709019	0.0775347	9.61e-12	Aluminum-activated malate transporter
Zm00001eb054500	-0.329433	0.403387	-1.15036	0.380087	0.152438	-0.68408	0.134124	0.315046	0.0354983	0.000107013	0.193744	0.680792	0.0911803	0.661087	Amidase signature domain
Zm00001eb091740	-0.839848	-0.593746	-1.24851	-4.49668	0.684631	0.265379	-3.2103	0.125085	0.258377	0.26917	5.99e-05	0.577239	0.804517	3.81e-05	Amidase signature domain
Zm00001eb407860	-1.36716	-0.210455	-0.447751	-0.234378	-0.705573	0.193995	-0.72455	3.94e-06	0.332163	0.368768	0.591545	0.0110751	0.804517	7.73e-05	Amidase signature domain
Zm00001eb140700	-1.22862	-0.118935	-1.45519	0.221403	-0.232932	-0.475561	0.111884	1.12e-08	0.758426	8.94e-08	0.406669	0.473862	0.163301	0.663376	Amidohydrolase 3
Zm00001eb153030	-2.35421	-0.220755	-2.52377	-2.29991	2.60179	2.42266	0.528586	0.0225113	0.903909	2.71e-07	3.89e-08	4.7e-13	0.0509303	0.58936	Amidohydrolase-related
Zm00001eb433900	-1.14278	-0.0541989	-0.0697367	-0.637533	-0.380267	0.663082	-0.957512	6.03e-12	0.90613	0.966339	0.153728	0.239308	0.311142	0.001108	Amidohydrolase-related
Zm00001eb008280	-4.61145	0.25544	5.25507	1.21438	-5.76759	4.11211	-4.77416	0.0114004	0.585124	0.000141169	0.741608	2.34e-08	0.00197983	1.19e-21	Amine oxidase
Zm00001eb066680	0.00128362	1.54878	0.832785	2.18918	0.199003	1.02204	0.845389	0.994798	7.14e-51	0.00468409	1.83e-60	0.343649	0.000148144	2.48e-24	Amine oxidase
Zm00001eb070310	0.821276	-0.685998	1.38394	-0.693199	1.02373	1.57223	1.02152	7.07e-06	3.85e-07	3.04e-11	0.000728623	1.88e-08	1.06e-13	4.97e-12	Amine oxidase
Zm00001eb074100	0.608299	0.536748	-0.142084	-0.38888	-0.390168	-1.17034	-1.31225	7.9e-05	0.0123705	0.932796	0.66635	0.63109	0.0125603	2.28e-09	Amine oxidase
Zm00001eb074140	1.5898	-0.0916595	2.44551	0.529446	-0.64171	0.188964	-0.0150985	7.84e-14	0.90613	3.29e-11	0.0258086	0.0371161	0.726444	0.97678	Amine oxidase
Zm00001eb078900	-1.42928	0.808398	-0.751884	0.644296	0.641438	1.30967	0.482449	1.44e-09	8.35e-07	0.0884074	0.0771968	0.0839476	0.000102068	0.00175431	Amine oxidase
Zm00001eb102480	-1.07486	-0.332066	-0.387059	-0.592473	1.20135	1.87893	0.945632	7.07e-08	0.0910501	0.132257	3.84e-05	2.66e-13	1.65e-13	2.4e-10	Amine oxidase
Zm00001eb155140	-1.28417	-0.433709	0.0372443	-0.162139	1.642	2.95566	1.92018	0.319022	0.792805	0.967588	0.895671	0.0277429	0.00219607	0.00166413	Amine oxidase
Zm00001eb328010	0.8078	-0.409081	1.61279	0.993121	-0.251638	0.541549	1.15679	0.000327197	0.0252559	3.25e-22	1.41e-10	0.332832	0.0497509	5.49e-19	Amine oxidase
Zm00001eb332380	-0.199767	-0.145764	-0.497011	-1.00956	0.900158	0.595656	0.0407811	0.349185	0.596474	0.160804	2.83e-20	9.7e-09	0.0768655	0.905022	Amine oxidase
Zm00001eb413630	-0.344358	-1.46041	0.591069	0.00485585	-0.695571	0.237375	0.775536	0.179119	1.22e-35	0.390793	0.99349	0.128452	0.724136	5.16e-06	Amine oxidase
Zm00001eb416560	1.87974	1.18466	0.197438	0.0502021	1.33147	-0.354533	0.202247	6.67e-09	0.000584886	0.822033	0.934936	9.76e-05	0.622964	0.751084	Amine oxidase
Zm00001eb431200	1.30323	-1.8908	2.0224	-1.05181	-0.486982	0.211607	0.357691	9.3e-22	7.97e-44	1.4e-12	1.79e-08	0.0329336	0.519546	0.0185341	Amine oxidase
Zm00001eb433420	2.10632	2.50524	2.10232	2.75137	0.477856	0.469838	0.730925	2.57e-19	6.72e-37	0.000833391	8.91e-08	0.585696	0.319275	4.82e-06	Amine oxidase
Zm00001eb286030	-0.542983	0.447997	-1.79546	-0.941941	1.16089	-0.103695	-0.223178	0.294997	0.265458	7.49e-07	0.00169205	1.77e-05	0.899221	0.680981	Amino acid permease/ SLC12A domain
Zm00001eb067590	-1.28831	-0.143391	-2.13297	-0.797556	-0.855905	-1.7122	-1.50858	0.00508691	0.823938	0.00235087	0.179367	0.00555235	0.0883335	0.000900322	Amino acid transporter, transmembrane domain
Zm00001eb074030	-1.01771	0.362408	-1.90913	1.73038	-0.191342	-1.10331	1.18118	4.17e-05	0.167433	0.00063551	0.000136771	0.795149	0.0181344	3.83e-05	Amino acid transporter, transmembrane domain
Zm00001eb080770	-0.937119	-0.0573595	-0.207207	1.40552	-0.479392	0.235578	0.989963	0.0497099	0.939666	0.796363	0.000138416	0.332015	0.826909	0.00137886	Amino acid transporter, transmembrane domain
Zm00001eb090330	-1.14496	1.78025	-7.55413	-4.9494	0.852271	-5.57336	-5.87078	0.0659429	8.02e-05	0.00025785	0.00236774	0.63528	0.00234344	1.49e-13	Amino acid transporter, transmembrane domain
Zm00001eb090970	0.692491	-0.758984	0.539673	-1.56576	-0.750995	-0.92608	-1.55204	2.19e-06	1.18e-10	0.432964	0.00117715	0.13935	0.000745946	8.92e-24	Amino acid transporter, transmembrane domain
Zm00001eb132750	-0.816398	1.91982	-1.13409	-1.49306	2.99048	2.66663	-0.413065	0.834112	0.188552	0.461349	0.244044	0.011483	0.27544	0.84294	Amino acid transporter, transmembrane domain
Zm00001eb138820	-2.61793	0.760689	-2.62495	1.13882	1.98843	1.93042	2.37375	2.88e-05	0.0682654	0.00258991	6.29e-06	1.87e-07	0.145796	5.05e-28	Amino acid transporter, transmembrane domain
Zm00001eb144010	-2.6147	-1.04296	-1.70011	-1.32855	0.275272	1.17938	-0.00601889	1.63e-09	0.0677771	0.00015386	0.00255646	0.705995	0.0733303	0.995153	Amino acid transporter, transmembrane domain
Zm00001eb145670	0.666011	-1.0783	0.803814	-1.1995	0.865134	0.978485	0.751141	0.00756852	1.06e-05	0.164384	9.3e-05	0.009432	0.0324032	0.00464748	Amino acid transporter, transmembrane domain
Zm00001eb145880	1.07744	-0.382035	1.84934	-3.74807	0.616741	1.37654	-2.74843	0.085921	0.785406	0.00707551	0.00345911	0.594525	0.00287551	0.0317337	Amino acid transporter, transmembrane domain
Zm00001eb147400	-2.12173	0.578002	0.242846	1.54477	-1.70022	0.654398	-0.72636	5.26e-10	0.0353562	0.713006	3.33e-07	1.42e-06	0.24652	0.00172465	Amino acid transporter, transmembrane domain
Zm00001eb147480	-0.730735	0.743761	-1.40135	-0.00713662	0.744859	0.0682307	-0.000661782	9.24e-05	1.71e-08	0.00329506	0.988742	0.0498106	0.899221	0.997931	Amino acid transporter, transmembrane domain
Zm00001eb161250	1.76466	0.027984	-5.11766	-10.7623	9.041	2.14946	-1.73217	0.309668	0.990908	1.66e-36	1.08e-21	5.64e-39	0.0420753	0.606714	Amino acid transporter, transmembrane domain
Zm00001eb173390	1.13785	1.19927	1.92773	0.329337	0.0698509	0.834694	-0.792135	0.0999093	0.0485657	0.0034633	0.785057	0.953538	0.256701	0.23544	Amino acid transporter, transmembrane domain
Zm00001eb178270	NA	NA	0.634355	-2.95465	5.99267	5.87267	3.23493	NA	NA	0.836043	0.208942	0.0662445	0.0034152	0.455016	Amino acid transporter, transmembrane domain
Zm00001eb189540	4.20346	NA	6.80761	NA	NA	2.26209	NA	0.132338	NA	0.000112893	NA	NA	0.0706556	NA	Amino acid transporter, transmembrane domain
Zm00001eb192710	1.54985	-1.13796	0.184622	-1.82332	-0.170497	-1.56158	-0.848829	6.24e-11	0.000393257	0.830024	1.24e-08	0.789807	3.63e-05	0.0273156	Amino acid transporter, transmembrane domain
Zm00001eb200830	NA	NA	-4.33455	-7.22122	7.08273	1.95943	NA	NA	NA	0.0278196	0.000870872	0.000811005	0.804517	NA	Amino acid transporter, transmembrane domain
Zm00001eb202080	-0.953354	-0.662438	-0.403591	-1.15114	-0.710511	-0.189073	-1.19404	2.28e-10	0.000112461	0.676924	0.00593244	0.0963018	0.818777	5.16e-10	Amino acid transporter, transmembrane domain
Zm00001eb234980	-3.71173	-2.42482	1.64066	1.22028	-1.57341	3.7752	2.08219	3.44e-05	0.000101046	0.0378245	0.129978	0.0895133	7.58e-05	6.3e-05	Amino acid transporter, transmembrane domain
Zm00001eb250210	2.93769	0.0690393	2.60259	0.915111	0.216783	-0.123283	1.06964	1.01e-70	0.910982	3.06e-12	0.00397335	0.677245	0.810967	1.96e-10	Amino acid transporter, transmembrane domain
Zm00001eb253110	-1.07835	-1.05471	-1.5222	0.847544	1.15802	0.701392	3.06735	1.77e-05	5.26e-06	0.0193775	0.226036	0.0674622	0.0344505	5.35e-68	Amino acid transporter, transmembrane domain
Zm00001eb257440	2.5746	-0.555405	2.75972	-0.776823	-0.815471	-0.657427	-1.03113	9.47e-119	0.000398399	3.86e-11	0.007714	1.28e-13	0.131166	8.43e-05	Amino acid transporter, transmembrane domain
Zm00001eb261480	-5.47193	-2.95379	1.34544	-2.55178	-4.73893	2.01292	-4.36601	0.000622132	0.00267357	0.871999	0.742535	0.00271522	0.777219	0.134819	Amino acid transporter, transmembrane domain
Zm00001eb261490	0.918596	0.244827	-1.55931	-0.894227	-2.56531	-5.03984	-3.6913	5.78e-08	0.256185	0.0470049	0.22381	2.3e-11	3.74e-39	2.26e-42	Amino acid transporter, transmembrane domain
Zm00001eb261500	-0.894679	-0.00371544	-1.89691	0.219124	-0.224992	-1.25591	0.00409755	0.00192614	0.989477	0.0216523	0.664514	0.609899	0.155938	0.99451	Amino acid transporter, transmembrane domain
Zm00001eb264210	-1.18407	-0.692165	1.16493	3.91453	-4.98337	-2.66061	-0.373276	6.69e-05	0.0284669	0.29367	2.08e-12	2.14e-23	3.49e-08	0.408353	Amino acid transporter, transmembrane domain
Zm00001eb278120	1.90376	0.519656	3.16051	3.58515	-4.53665	-3.30503	-1.46415	1.58e-15	0.0492383	0.000210642	2.96e-15	5.08e-28	3.04e-09	2.02e-09	Amino acid transporter, transmembrane domain
Zm00001eb279680	1.83737	-1.05951	1.09262	0.958439	-2.41667	-3.19122	-0.394277	8.94e-13	0.00211377	0.147641	0.186317	1.84e-06	9.79e-20	0.539184	Amino acid transporter, transmembrane domain
Zm00001eb288800	0.397904	1.26309	0.0760933	-0.71034	1.65558	1.31939	-0.305898	0.713583	0.0209747	0.966339	0.479371	0.0657239	0.0273925	0.597426	Amino acid transporter, transmembrane domain
Zm00001eb303770	2.28584	-0.660947	2.45078	-0.0743106	-0.401894	-0.252621	0.191648	2.83e-38	0.00359866	5.35e-31	0.895671	0.18981	0.30591	0.612756	Amino acid transporter, transmembrane domain
Zm00001eb349050	-0.693987	-0.534754	-2.51054	-2.86022	0.510272	-1.33349	-1.8075	0.0165291	0.012477	4.19e-05	1.97e-14	0.221695	0.0324991	2.28e-12	Amino acid transporter, transmembrane domain
Zm00001eb366300	0.114187	-0.0223756	-2.62926	-4.95728	0.304752	-2.4721	-4.62427	0.929719	0.979453	0.076629	0.00063352	0.856379	0.0475708	0.000194206	Amino acid transporter, transmembrane domain
Zm00001eb366310	-1.16405	0.917936	0.280169	4.75279	-3.87552	-2.41757	-0.0270937	0.0799324	0.0832115	0.946279	1.19e-20	1.17e-06	0.0512849	0.955519	Amino acid transporter, transmembrane domain
Zm00001eb368680	2.54548	2.0203	3.90879	4.18884	-3.27107	-1.92389	-1.09627	1.3e-27	4.02e-22	5.44e-06	7.87e-07	0.000207989	4.51e-12	0.000179075	Amino acid transporter, transmembrane domain
Zm00001eb380520	0.573014	-0.130506	0.00525205	-0.0221989	-0.687657	-1.26949	-0.574007	6.27e-05	0.560874	0.988336	0.960284	0.00661774	2.25e-16	2.22e-05	Amino acid transporter, transmembrane domain
Zm00001eb384590	-2.5546	-2.08209	-2.17321	-0.712599	0.770574	1.13996	2.14702	0.0833722	0.08811	0.0465692	0.437548	0.387933	0.679398	0.0752222	Amino acid transporter, transmembrane domain
Zm00001eb387570	1.92707	-0.385093	2.16612	-0.35288	-0.0636734	0.160738	-0.0232601	1.79e-27	0.232568	1.61e-06	0.631846	0.932701	0.49424	0.967608	Amino acid transporter, transmembrane domain
Zm00001eb408350	-2.13528	-2.36162	-3.01924	-2.29872	0.789471	-0.103591	0.861336	2.21e-06	1.41e-09	3.51e-18	1.18e-07	0.0958902	0.907932	0.172301	Amino acid transporter, transmembrane domain
Zm00001eb408360	-0.0806295	-0.454538	-0.80175	-0.355552	-0.323378	-1.05996	-0.218045	0.752939	0.00163907	0.000144367	0.164971	0.182135	2.59e-13	0.274317	Amino acid transporter, transmembrane domain
Zm00001eb408430	-0.934372	0.40602	-4.38797	-0.456608	0.133562	-3.35203	-0.723566	2.5e-09	0.00134973	4.83e-09	0.627751	0.900802	1.39e-11	0.0020208	Amino acid transporter, transmembrane domain
Zm00001eb412940	-3.34384	-0.00143071	-1.53353	0.219226	-1.65611	0.144499	-1.42776	4.17e-08	0.997997	0.152651	0.885171	0.0358284	0.921859	2.6e-05	Amino acid transporter, transmembrane domain
Zm00001eb424670	1.65053	0.346527	1.85903	0.753783	-0.570902	-0.380959	-0.158785	1.89e-30	0.00351112	4.5e-08	0.0406188	0.084502	0.139211	0.56217	Amino acid transporter, transmembrane domain
Zm00001eb429100	-0.676865	-0.445344	-1.8643	-0.404736	-0.218318	-1.42896	-0.17143	8.34e-05	0.00492147	1.32e-06	0.160786	0.391743	6.62e-05	0.586631	Amino acid transporter, transmembrane domain
Zm00001eb429210	-1.32768	-0.740313	-2.14214	-2.09671	0.0724969	-0.751132	-1.27894	0.0123991	0.0757666	0.00283817	2.74e-07	0.913982	0.598907	0.0133354	Amino acid transporter, transmembrane domain
Zm00001eb329970	-0.337091	-0.0998171	-1.54583	0.0152946	0.25843	-0.962539	0.377716	0.124495	0.817222	7.56e-06	0.977374	0.531707	0.000490337	0.117431	Amino acid/polyamine transporter 2
Zm00001eb018230	-3.69859	-1.06668	0.596259	1.33121	-0.972385	3.30905	1.4322	0.0176463	0.338518	0.711559	0.235868	0.444874	0.0677291	0.142005	Amino acid/polyamine transporter I
Zm00001eb018250	1.7802	-2.06851	4.66496	5.37405	-2.19732	0.681618	5.24325	0.665788	0.862511	0.14434	0.0283191	0.786768	0.843191	0.0224596	Amino acid/polyamine transporter I
Zm00001eb029960	-1.98093	1.66993	-1.11134	1.80598	0.653776	1.5232	0.797309	0.000695734	1e-08	0.0769102	2.02e-05	0.247905	0.0730655	0.023892	Amino acid/polyamine transporter I
Zm00001eb050630	-2.1308	1.42325	1.03091	2.46788	-2.40727	0.753013	-1.35484	0.0167422	0.000923789	0.557325	0.00913097	0.0149644	0.691112	0.00163783	Amino acid/polyamine transporter I
Zm00001eb120240	-4.50034	-1.30531	-1.80707	-1.24983	0.135326	2.78592	0.194267	8.82e-11	0.000680421	0.00973613	0.0277622	0.842667	0.0247811	0.873478	Amino acid/polyamine transporter I
Zm00001eb141430	-0.65015	1.70466	0.416056	1.79726	0.718242	1.786	0.815434	0.33529	1.95e-08	0.744825	0.000139843	0.31105	0.0234605	0.000617666	Amino acid/polyamine transporter I
Zm00001eb141450	-0.82573	0.332503	0.659015	1.14031	-2.94679	-1.49071	-2.13422	0.0111608	0.360606	0.526139	0.0524333	4.67e-15	0.0170254	4.74e-10	Amino acid/polyamine transporter I
Zm00001eb141470	-6.41799	0.401729	6.16513	6.5694	-7.50883	5.1057	-1.33748	0.208782	0.93552	0.225128	0.00611561	0.00547241	0.27965	0.261291	Amino acid/polyamine transporter I
Zm00001eb161660	-2.97668	0.0686505	-1.0918	-1.50953	1.04851	2.91879	-0.524782	5.98e-13	0.928181	0.0549315	0.00618831	4.26e-05	3.39e-05	0.449255	Amino acid/polyamine transporter I
Zm00001eb218400	0.588315	-0.100427	1.2787	0.649324	-0.836763	-0.169026	-0.0809474	0.0204063	0.848301	0.00245438	0.070048	0.00683254	0.786894	0.865133	Amino acid/polyamine transporter I
Zm00001eb251690	-1.51185	1.11077	0.0221448	1.27016	-0.0406944	1.48132	0.125628	0.0543268	0.0122407	0.979431	0.00822415	0.959771	0.119212	0.874727	Amino acid/polyamine transporter I
Zm00001eb406990	-2.0865	0.0146282	-2.34333	-3.32603	1.35481	1.08641	-1.97848	0.00016866	0.979453	0.00850451	2.84e-07	0.00849984	0.439599	0.000377279	Amino acid/polyamine transporter I
Zm00001eb415450	-0.987126	-0.0216756	-1.49879	0.0570077	-0.0819633	-0.611497	0.00378894	2.43e-05	0.96301	3.98e-05	0.895671	0.870711	0.16458	0.99451	Amino acid/polyamine transporter I
Zm00001eb067180	0.0441694	0.44253	-0.320042	-0.136298	1.21585	0.836497	0.641022	0.94678	0.0843852	0.336075	0.855926	1.5e-05	0.00260006	0.0780019	Aminoacyl-tRNA synthetase, class Ia
Zm00001eb275200	-1.13777	1.36954	-1.63143	-0.684598	1.99837	1.48781	-0.0498576	0.0436381	1.64e-06	0.000293345	0.0368732	2.63e-09	0.0309234	0.905022	Aminoacyl-tRNA synthetase, class Ia
Zm00001eb054210	1.00824	0.142368	0.5943	-0.0375535	0.00819472	-0.418965	-0.166121	7.05e-17	0.440614	0.000370845	0.905579	0.964949	0.0136968	0.398323	Aminoacyl-tRNA synthetase, class Ic
Zm00001eb172860	-0.767528	1.74199	0.921843	1.34019	0.751278	2.4235	0.358728	0.702211	0.0134912	0.448638	0.118926	0.55483	0.0770568	0.719808	Aminoacyl-tRNA synthetase, class Ic
Zm00001eb219500	-0.917779	1.4316	-0.986442	0.276915	0.993891	0.903439	-0.156557	0.0573507	7.74e-09	0.0838045	0.452638	0.000969453	0.225489	0.689357	Aminoacyl-tRNA synthetase, class II (D/K/N)
Zm00001eb073240	0.990778	-0.307664	2.81667	-0.0424363	-0.530304	1.27875	-0.259727	1.82e-12	0.0189971	1.14e-65	0.913157	3.87e-05	5.34e-14	0.206743	Aminoacyl-tRNA synthetase, class II (G/ P/ S/T)
Zm00001eb084770	-0.764675	2.17814	-0.127025	1.52011	0.918426	1.54056	0.265501	0.0100183	4.63e-49	0.865071	2.27e-06	0.0171426	7.17e-08	0.0228165	Aminoacyl-tRNA synthetase, class II (G/ P/ S/T)
Zm00001eb400980	-1.08815	0.529167	-0.41698	-0.045282	-0.103556	0.542358	-0.672295	1.15e-07	0.000851772	0.601768	0.916768	0.822504	0.397409	1.88e-05	Aminoacyl-tRNA synthetase, class II (G/ P/ S/T)
Zm00001eb191420	-1.05827	-0.87411	-0.56108	-0.243719	-0.664644	-0.191637	-0.0307165	3.09e-15	1.8e-11	0.361919	0.725422	0.122541	0.673571	0.91832	Aminoglycoside phosphotransferase
Zm00001eb433310	2.21978	1.04183	1.35334	0.464081	0.259208	-0.625201	-0.312563	3e-52	7.79e-24	3.15e-09	0.00395555	0.128031	0.00693232	0.0140695	Aminoglycoside phosphotransferase
Zm00001eb009540	0.962919	-1.39006	1.11283	0.258697	-0.673631	-0.533872	0.978548	2.68e-12	2.64e-17	0.176817	0.865422	0.450958	0.00490675	0.0260346	Aminotransferase class IV
Zm00001eb074240	1.18518	-0.308466	-0.155176	-0.404409	0.200879	-1.15128	0.111146	1.76e-06	0.444319	0.892755	0.645972	0.834727	0.000112803	0.891096	Aminotransferase class IV
Zm00001eb194920	-0.367149	0.636702	0.0872415	-0.222456	1.08378	1.52546	0.232442	0.615164	0.173503	0.905133	0.72378	0.00638437	0.00113039	0.718271	Aminotransferase class IV
Zm00001eb237500	-0.977142	-0.568312	-0.439642	-1.20756	1.93304	2.4522	1.30045	0.0471753	0.235292	0.418668	0.0648213	1.54e-07	1.36e-08	0.0396463	Aminotransferase class IV
Zm00001eb034260	-2.8489	0.0472873	0.0684212	2.6418	-2.10028	0.786549	0.498716	9.94e-93	0.925695	0.966339	3.43e-32	2.99e-28	0.152035	0.013972	Aminotransferase class V domain
Zm00001eb034320	-2.66532	0.0675544	0.49118	1.51496	-2.37731	0.7444	-0.925465	7.91e-50	0.898953	0.638665	1.57e-07	1.55e-29	0.327357	0.000196633	Aminotransferase class V domain
Zm00001eb034570	-2.95711	0.107236	-0.483262	0.712941	-1.08134	1.37212	-0.470922	1.89e-75	0.787401	0.483683	0.22908	0.0211265	8.03e-08	0.111806	Aminotransferase class V domain
Zm00001eb168640	0.24602	0.530568	-3.78158	-4.80018	1.60066	-2.44229	-3.72339	0.910144	0.752445	0.0102403	9.16e-05	0.0763756	0.297949	0.00824075	Aminotransferase class V domain
Zm00001eb310290	1.09716	0.317301	1.02365	0.389985	-0.167715	-0.257209	-0.0894421	1.6e-15	0.045651	2.19e-06	0.0773685	0.545246	0.191312	0.709161	Aminotransferase class V domain
Zm00001eb050460	0.421453	-0.458333	0.767025	0.415783	-1.09047	-0.765437	-0.210656	0.0265742	0.00209175	0.0136909	0.0719937	4.77e-08	0.00492631	0.259814	Aminotransferase class-III
Zm00001eb264960	2.50489	1.56773	1.02966	1.15935	-0.140261	-1.64247	-0.54344	3.35e-87	8.19e-39	0.104449	0.00227762	0.830262	9.4e-05	0.00421528	Aminotransferase class-III
Zm00001eb281980	0.247307	0.277312	1.64911	1.64748	-0.494238	0.898117	0.883938	0.795189	0.76181	0.0374751	0.0188463	0.667354	0.159902	0.021693	Aminotransferase class-III
Zm00001eb290370	-0.733549	0.216834	-6.30826	-4.05468	7.19553	1.62122	2.92972	0.164689	0.745592	1.44e-22	1.98e-11	2.01e-45	0.0240845	3.28e-14	Aminotransferase class-III
Zm00001eb290460	-2.82151	0.206345	-4.60918	-3.88071	5.4021	3.60674	1.32325	0.00577183	0.881991	6.19e-11	2.76e-09	7.77e-18	0.000768132	0.00363679	Aminotransferase class-III
Zm00001eb291360	1.0715	0.946563	0.160123	-0.406988	1.19802	0.278044	-0.150499	4.46e-16	2.09e-19	0.705711	0.0521134	7.4e-23	0.400342	0.51398	Aminotransferase class-III
Zm00001eb412500	1.38854	1.20246	-0.633938	-0.654837	1.55065	-0.488622	-0.296017	0.0426437	0.0662929	0.605927	0.528694	0.0758189	0.643624	0.733244	Aminotransferase class-III
Zm00001eb430840	-0.883543	0.632081	-0.642421	0.0262284	1.56068	1.79387	0.960183	0.0050972	0.0352237	0.18779	0.961844	1.14e-07	1.87e-05	0.000545734	Aminotransferase class-III
Zm00001eb099520	-3.44468	0.775537	-3.20839	0.448333	0.514947	0.739322	0.192673	1.31e-06	0.0171273	1.17e-06	0.263001	0.187779	0.722126	0.692987	Aminotransferase-like, plant mobile domain
Zm00001eb163540	-0.291197	0.0404818	-1.55597	-0.943222	0.0711302	-1.2125	-0.908279	0.581489	0.952452	3.93e-06	0.000743765	0.93055	0.00713331	0.000242547	Aminotransferase-like, plant mobile domain
Zm00001eb010860	2.05171	1.81507	2.46105	0.531296	0.634198	1.02485	-0.641664	2.29e-13	5.45e-12	6.79e-12	0.261479	0.197087	0.000267389	0.022519	Aminotransferase, class I/classII
Zm00001eb028030	-0.65433	-0.552143	-0.736574	0.707734	-2.40571	-2.52542	-1.1402	0.016377	0.00335628	0.575435	0.327513	7.43e-06	0.000369096	1.19e-13	Aminotransferase, class I/classII
Zm00001eb055950	NA	2.97393	-4.55949	-6.58669	8.2991	2.94829	-1.26535	NA	0.60732	0.000185704	2.24e-06	7.91e-08	0.644722	0.791939	Aminotransferase, class I/classII
Zm00001eb073290	-0.831876	-1.27635	-1.85193	-4.5798	3.82322	2.81153	0.528939	0.25155	0.0367231	0.0269978	1.89e-12	2.03e-10	0.000293542	0.621777	Aminotransferase, class I/classII
Zm00001eb089770	1.98626	0.763604	4.28756	1.49545	1.89758	4.17979	2.63958	0.00626805	0.596658	8.67e-15	0.0324899	0.0712286	7.49e-38	2.48e-07	Aminotransferase, class I/classII
Zm00001eb109370	-1.08525	1.64494	-2.46092	-1.8561	9.62372	8.26493	6.1516	0.910144	0.672158	0.0067579	6.72e-22	2.59e-18	2.15e-06	3.3e-22	Aminotransferase, class I/classII
Zm00001eb113920	-2.15908	-1.45699	0.231171	-0.578837	-2.61996	-0.202391	-1.73142	0.0174379	0.0940361	0.965526	0.809216	0.00788904	0.933685	0.193851	Aminotransferase, class I/classII
Zm00001eb118240	0.332737	-0.335207	0.519967	0.174393	-1.1624	-0.998849	-0.648159	0.00795953	0.00116651	0.327229	0.731025	1.82e-05	0.00116843	1.24e-07	Aminotransferase, class I/classII
Zm00001eb121190	-2.03523	-2.38432	1.04566	-2.94642	0.51047	3.55888	-0.0447024	9.14e-05	1.21e-06	0.364666	0.000630061	0.64299	1.77e-06	0.984727	Aminotransferase, class I/classII
Zm00001eb122460	1.90777	0.83796	0.807143	-0.525376	1.80221	0.684632	0.444721	1.37e-08	0.0422787	0.0119087	0.0884698	2.24e-08	0.0441692	0.226898	Aminotransferase, class I/classII
Zm00001eb146400	-1.14995	-0.943771	-0.320161	-1.09554	0.207464	1.01807	0.0609089	1.01e-07	4.39e-07	0.411728	1.01e-07	0.465668	0.000934262	0.905022	Aminotransferase, class I/classII
Zm00001eb165890	-1.24426	0.215502	-1.43396	0.767473	-1.65834	-1.87718	-1.1016	1.84e-17	0.314507	0.0725839	0.420236	0.00484048	8.33e-06	0.0117384	Aminotransferase, class I/classII
Zm00001eb170240	1.11525	0.113059	0.419176	-0.124362	0.542	-0.168435	0.310014	1.15e-06	0.853251	0.172826	0.785523	0.0519141	0.661904	0.289574	Aminotransferase, class I/classII
Zm00001eb178340	2.94492	0.953221	4.86042	0.948997	4.7503	6.64902	4.75421	1.19e-07	0.353469	1.38e-12	0.317712	9.07e-09	1.36e-96	7.35e-38	Aminotransferase, class I/classII
Zm00001eb179360	-2.43012	0.58801	-4.34563	-3.52906	-0.405137	-2.37268	-4.52018	0.122522	0.616831	0.0861547	0.0625662	0.8199	0.750845	0.00190937	Aminotransferase, class I/classII
Zm00001eb203230	-1.08174	0.0165014	-0.296413	-0.969216	-0.344762	0.426375	-1.32465	0.0374353	0.979453	0.805597	0.127696	0.636586	0.726444	0.00162176	Aminotransferase, class I/classII
Zm00001eb221410	-1.38349	0.0872971	0.382939	0.260158	0.0348784	1.79216	0.214047	2.57e-06	0.862511	0.357984	0.415246	0.932701	8.86e-06	0.447612	Aminotransferase, class I/classII
Zm00001eb223680	-2.79973	-2.00001	0.759034	0.153222	-2.59569	0.942528	-0.433469	1.72e-06	1.05e-05	0.445816	0.900029	9.04e-05	0.375571	0.491723	Aminotransferase, class I/classII
Zm00001eb240650	1.07115	2.31057	-1.48117	0.0546047	0.374974	-2.19973	-1.87491	4.78e-17	6.71e-40	0.00063642	0.954498	0.40762	4.29e-21	5.97e-06	Aminotransferase, class I/classII
Zm00001eb298440	-0.448582	-0.10377	-0.310043	0.669926	-1.18282	-1.0616	-0.40478	0.0113865	0.640805	0.519215	0.0977054	1.85e-05	4.25e-06	0.143333	Aminotransferase, class I/classII
Zm00001eb306880	NA	NA	1.26191	1.10073	5.33539	5.81337	6.6216	NA	NA	0.340508	0.455108	0.0216402	0.00198057	0.000178105	Aminotransferase, class I/classII
Zm00001eb308510	-0.398158	0.169256	4.12181	0.625373	0.0430753	4.58867	0.508823	0.938683	0.971178	6.78e-07	0.809216	0.986346	8.84e-05	0.882628	Aminotransferase, class I/classII
Zm00001eb342140	1.74077	0.799077	0.970308	2.83153	2.63882	1.83402	4.67076	0.372171	0.82177	0.761101	0.133937	0.338389	0.144856	3.51e-11	Aminotransferase, class I/classII
Zm00001eb348660	-0.90915	-0.917021	-0.477135	-1.83168	0.689579	1.09759	-0.219479	1.08e-05	6.76e-08	0.349296	2.65e-22	0.000176268	0.00581181	0.426851	Aminotransferase, class I/classII
Zm00001eb363730	0.106006	0.125559	-1.20823	-0.908075	0.110922	-1.22815	-0.915791	0.770888	0.729612	0.0259352	0.00426655	0.848355	0.00579091	2.04e-06	Aminotransferase, class I/classII
Zm00001eb398510	-0.340741	-0.00839549	1.11838	-0.257076	0.31717	1.75859	0.0741544	0.162757	0.979453	0.000219792	0.498482	0.369853	2.86e-16	0.823587	Aminotransferase, class I/classII
Zm00001eb428490	-1.692	-0.294091	-2.19574	-3.05979	2.38717	1.87266	-0.37317	0.000317713	0.516974	2.21e-05	2.28e-15	9.52e-11	0.00704182	0.393407	Aminotransferase, class I/classII
Zm00001eb434390	-0.709971	0.703956	0.0431863	-0.0450279	0.300781	1.04256	-0.441913	0.0365958	0.00126085	0.961318	0.9367	0.331582	0.00721179	0.224479	Aminotransferase, class I/classII
Zm00001eb063910	-2.14616	-0.475573	-1.79888	-1.33069	-0.932393	-0.605319	-1.78023	5.41e-13	0.134392	0.00241282	0.0518364	0.0846261	0.300548	4.1e-05	Ammonium transporter AmtB-like domain
Zm00001eb077350	0.328906	1.09977	2.02729	2.00283	-0.814793	0.868739	0.0933792	0.241026	5.73e-07	2.3e-05	2.3e-05	0.149053	9.57e-05	0.84703	Ammonium transporter AmtB-like domain
Zm00001eb243410	-2.6688	1.6412	-2.77711	2.836	-1.03354	-1.15199	0.167265	0.016621	0.000173544	0.137396	4.89e-09	0.23985	0.759488	0.774232	Ammonium transporter AmtB-like domain
Zm00001eb289990	-0.91804	0.0446439	-1.40028	0.234081	-0.654552	-1.14677	-0.458752	0.00617995	0.939666	0.00774756	0.63276	0.0356629	0.06956	0.15202	Ammonium transporter AmtB-like domain
Zm00001eb042540	0.962204	-0.281519	1.15468	0.423159	-0.524571	-0.350136	0.185315	2.45e-15	0.054583	7.53e-08	0.14057	0.000269325	0.0911093	0.564585	AMP-activated protein kinase, glycogen-binding domain
Zm00001eb084670	-0.824341	0.166786	-1.53264	0.228015	-0.137931	-0.862096	-0.0715014	0.00643421	0.626501	3.81e-05	0.388686	0.706538	0.102283	0.842532	AMP-activated protein kinase, glycogen-binding domain
Zm00001eb217200	-0.854414	-0.636657	0.0314233	0.542004	-1.18464	-0.312812	-0.00249776	5.69e-06	0.00156279	0.966167	0.156452	9.42e-10	0.291647	0.996053	AMP-activated protein kinase, glycogen-binding domain
Zm00001eb352470	-0.385026	-0.528844	1.20212	3.46414	-2.68405	-1.09639	1.31967	0.518408	0.318299	0.164573	1.92e-10	2.74e-06	0.127142	0.00320362	AMP-activated protein kinase, glycogen-binding domain
Zm00001eb014500	-1.73054	0.0301531	-0.482458	0.128049	-0.522508	0.712694	-0.41974	1.48e-23	0.939666	0.0474204	0.724388	0.00103198	0.0113777	0.072064	AMP-binding enzyme, C-terminal domain
Zm00001eb178360	-3.5105	0.0214117	-1.93121	-2.76621	-0.455734	1.10514	-3.23924	8.31e-05	0.979453	0.0424345	0.000639695	0.705326	0.555766	5.14e-08	AMP-binding enzyme, C-terminal domain
Zm00001eb230220	1.85321	-0.612882	-0.970427	-4.67037	4.5578	1.713	0.506941	6.53e-24	0.00645329	0.109703	6.11e-26	7.52e-26	5.9e-10	0.0278127	AMP-binding enzyme, C-terminal domain
Zm00001eb261830	-1.32844	0.243413	-0.403588	1.29382	-0.359116	0.554622	0.694948	7.22e-10	0.216749	0.414321	5.36e-05	0.375908	0.138783	3.17e-05	AMP-binding enzyme, C-terminal domain
Zm00001eb280520	3.5275	2.14263	5.19328	4.95645	-2.04592	-0.383204	0.77644	1.21e-77	2.95e-30	1.39e-24	3.38e-36	1.18e-05	0.46405	5.32e-05	AMP-binding enzyme, C-terminal domain
Zm00001eb365520	1.97847	0.229887	5.96585	2.0407	0.495798	4.48373	2.318	0.00397181	0.928181	2.26e-59	8.4e-05	0.706538	9.18e-45	3.21e-06	AMP-binding enzyme, C-terminal domain
Zm00001eb365590	-1.25602	-0.403202	-0.524003	-1.37268	1.08563	1.79697	0.120222	0.000242471	0.230574	0.362792	0.00034398	0.00404092	2.48e-05	0.835528	AMP-binding enzyme, C-terminal domain
Zm00001eb389420	-0.866707	0.227567	-0.271396	-1.35588	2.98801	3.58665	1.41054	0.0194636	0.659487	0.834123	0.00443414	1.16e-11	1.78e-09	2.74e-09	AMP-binding enzyme, C-terminal domain
Zm00001eb396330	4.97333	0.0531087	5.57467	-0.0322533	0.456747	1.04118	0.377386	4.01e-149	0.939666	1.1e-75	0.970008	0.338146	2.85e-06	0.483862	AMP-binding enzyme, C-terminal domain
Zm00001eb002380	-2.56176	-0.323037	-4.552	-2.10008	0.860606	-1.14253	-0.909454	8.07e-10	0.622715	9.77e-26	1.56e-09	0.173446	0.0323678	1.72e-06	AMP-dependent synthetase/ligase
Zm00001eb002570	-0.0361135	-0.160259	0.324429	-0.200347	0.808554	1.15619	0.774744	0.941284	0.61162	0.398719	0.653501	0.00503599	8.85e-09	1.46e-05	AMP-dependent synthetase/ligase
Zm00001eb002720	-0.803553	-0.58413	-0.490348	0.610988	-1.14583	-0.843806	0.0559483	0.000350503	0.00326882	0.25545	0.0225158	7.85e-06	0.0160702	0.893999	AMP-dependent synthetase/ligase
Zm00001eb025180	-0.0353058	-0.456699	-0.281399	-0.345118	-1.17061	-1.44587	-1.05502	0.97938	0.275328	0.846928	0.805945	0.0135173	0.0349179	0.148112	AMP-dependent synthetase/ligase
Zm00001eb040790	1.48607	0.125352	1.40448	1.02437	-1.27266	-1.37938	-0.36793	2.35e-18	0.699399	0.0293141	0.0696318	0.0113629	0.000169137	0.128915	AMP-dependent synthetase/ligase
Zm00001eb061470	-0.527757	-0.437317	-0.363246	-1.27314	0.281358	0.430412	-0.549023	0.00156668	0.00137581	0.201466	1.3e-08	0.249721	0.0596306	0.00204565	AMP-dependent synthetase/ligase
Zm00001eb066390	-3.62699	-0.283787	-1.64393	-0.623946	0.0998734	2.07717	-0.23349	4.01e-28	0.397982	7.13e-08	0.213467	0.869619	2.25e-05	0.708683	AMP-dependent synthetase/ligase
Zm00001eb158030	-0.433203	-0.758335	-0.205853	-0.433144	-1.18792	-0.988856	-0.858575	0.00494295	1.21e-08	0.808065	0.433825	3.66e-07	0.0184237	0.0115041	AMP-dependent synthetase/ligase
Zm00001eb187910	-4.52296	-1.0706	-1.59077	-0.637881	1.26146	4.17382	1.69722	1.47e-56	1.23e-06	0.00048021	0.191075	0.00154641	3.25e-23	2.66e-12	AMP-dependent synthetase/ligase
Zm00001eb191000	0.0764734	-0.0589843	-0.959218	-1.2627	2.81921	1.7614	1.62017	0.97938	0.97916	0.104148	0.0788133	7.19e-07	0.0720513	0.0700128	AMP-dependent synthetase/ligase
Zm00001eb200870	-0.722192	-0.0267289	-1.3823	-1.84135	0.476268	-0.204574	-1.33242	0.120907	0.975364	0.0243639	4.41e-05	0.337564	0.865851	0.000978599	AMP-dependent synthetase/ligase
Zm00001eb201940	2.05187	0.509477	-2.11321	-4.24228	5.96365	1.80266	1.21915	0.236752	0.928181	0.116617	0.000257779	1.71e-05	0.135309	0.456682	AMP-dependent synthetase/ligase
Zm00001eb233720	-2.29766	-2.45455	-1.59576	-3.61665	0.525785	1.21333	-0.628823	1.05e-61	1.01e-38	2.46e-11	8.7e-66	0.0381428	1.4e-14	0.014398	AMP-dependent synthetase/ligase
Zm00001eb260760	-1.10003	-0.394088	-0.628774	-1.38168	-2.08346	-1.60607	-3.05236	0.0876874	0.586081	0.866822	0.712762	0.190518	0.227692	0.000769616	AMP-dependent synthetase/ligase
Zm00001eb296810	-4.08176	-0.489392	2.20266	2.56993	-5.16816	1.10127	-2.0764	0.073082	0.870421	0.777551	0.742332	0.0285488	0.883729	0.46221	AMP-dependent synthetase/ligase
Zm00001eb298620	2.29491	1.035	1.74856	0.463967	1.67391	1.12461	1.10857	4.09e-19	0.000325498	0.000497017	0.376365	1.93e-05	0.0125791	0.000107514	AMP-dependent synthetase/ligase
Zm00001eb376490	-0.799548	-1.45904	0.888459	-3.17909	2.77467	4.45045	1.06075	0.557821	0.243539	0.455402	0.00871615	0.0122083	1.22e-15	0.538628	AMP-dependent synthetase/ligase
Zm00001eb404990	-0.157709	1.19655	-0.450744	1.27733	-0.851369	-1.16702	-0.765416	0.494274	1.36e-18	0.379232	9.05e-08	4.07e-07	0.00110638	0.000369012	AMP-dependent synthetase/ligase
Zm00001eb407800	0.0859832	0.350538	-0.469338	-0.562018	-0.200291	-0.776153	-1.10847	0.767954	0.0657219	0.136915	6.43e-05	0.437221	0.000873758	7.26e-17	AMP-dependent synthetase/ligase
Zm00001eb417150	-1.06103	-1.12938	-1.1559	-3.70413	4.30047	4.21104	1.73404	2.03e-05	2.21e-09	0.330872	5.02e-07	6.41e-10	4.56e-12	3.62e-27	AMP-dependent synthetase/ligase
Zm00001eb434030	0.0923776	-0.188375	2.23365	0.633703	0.0766394	2.20472	0.905049	0.813234	0.542014	3.15e-15	0.102331	0.899624	2.64e-40	0.000106669	AMP-dependent synthetase/ligase
Zm00001eb442060	-0.803553	-0.58413	-0.490348	0.610988	-1.14583	-0.843806	0.0559483	0.000350503	0.00326882	0.25545	0.0225158	7.85e-06	0.0160702	0.893999	AMP-dependent synthetase/ligase
Zm00001eb066470	2.30264	0.272384	3.26468	0.253074	-0.0927546	0.853163	-0.106588	2.62e-53	0.188551	7.26e-69	0.294823	0.789151	4.97e-07	0.692798	Anamorsin
Zm00001eb286110	-0.0804828	-0.047069	-1.11771	-1.44265	0.638868	-0.417191	-0.752248	0.917812	0.947551	0.00727192	2.39e-07	0.0749775	0.50517	0.0290342	Anaphase-promoting complex subunit 1
Zm00001eb192820	-1.2197	1.37941	-2.17796	0.76133	0.851258	-0.12488	0.239146	0.0937926	0.000178541	0.00200504	0.0245651	0.053011	0.935566	0.602446	Anaphase-promoting complex subunit 4 long domain
Zm00001eb142980	0.872987	1.50526	0.710213	0.897483	0.0835745	-0.0988603	-0.520809	0.000359437	1.53e-17	0.0333902	8.29e-07	0.875088	0.860783	0.00020692	Anaphase-promoting complex subunit 4, WD40 domain
Zm00001eb128180	-0.230484	0.323241	-0.547348	-0.489735	1.25234	0.930458	0.444689	0.606419	0.319446	0.41519	0.213698	0.000156036	0.101342	0.0817264	Anaphase-promoting complex subunit 5 domain
Zm00001eb020490	-0.82777	-0.556266	-3.21757	-4.27331	-1.16939	-3.59705	-4.87835	0.666517	0.791581	0.580072	0.391784	0.57892	0.321986	0.0348917	Ancestral coatomer element 1, Sec16/Sec31
Zm00001eb229410	-0.306955	0.869414	-1.33529	0.0947727	0.72067	-0.3207	-0.0490797	0.309668	2.43e-07	3.91e-07	0.758319	0.000425158	0.485581	0.886575	Ancestral coatomer element 1, Sec16/Sec31
Zm00001eb268610	-0.101793	0.0265595	-1.29531	-0.752301	0.451881	-0.760806	-0.322107	0.767219	0.945399	1.37e-06	3.58e-05	0.0897175	0.00190093	0.00754202	Ancestral coatomer element 1, Sec16/Sec31
Zm00001eb306690	-0.283957	-0.399587	-2.29196	-5.71025	-1.16237	-3.13834	-6.47338	0.833303	0.760216	0.543181	0.107535	0.538609	0.0785005	6.82e-05	Ancestral coatomer element 1, Sec16/Sec31
Zm00001eb103080	3.11325	-0.0234821	2.33193	0.00424704	-0.102124	-0.896422	-0.0682189	1.83e-115	0.960837	2.85e-19	0.991799	0.864163	2.23e-08	0.890958	Anion-transporting ATPase-like domain
Zm00001eb254530	2.39033	0.115961	1.95331	0.942442	-0.582157	-1.03916	0.249181	7.04e-144	0.446999	5.44e-16	1.64e-05	0.000232471	3.07e-08	0.234542	Anion-transporting ATPase-like domain
Zm00001eb318870	-0.376469	0.52602	-1.02251	0.205699	0.456599	-0.202419	0.142505	0.33573	0.0458868	0.0039995	0.623229	0.123204	0.775011	0.741083	Anion-transporting ATPase-like domain
Zm00001eb156760	3.12579	-0.68304	4.28393	-1.30317	-0.334821	0.800239	-0.948744	7.15e-39	0.208193	4.07e-30	0.0376908	0.592345	0.0141765	0.182393	Ankyrin repeat
Zm00001eb204000	0.249118	-0.656542	-0.319606	-0.453003	-1.25539	-1.8321	-1.0472	0.0586879	4.65e-12	0.681197	0.537633	0.0020858	2.11e-11	0.000637843	Ankyrin repeat
Zm00001eb241660	0.853542	0.406353	0.20123	1.71061	-1.42631	-2.09656	-0.117681	1.37e-06	0.00506618	0.772403	1.11e-07	9.27e-06	2.56e-19	0.565778	Ankyrin repeat
Zm00001eb269490	-2.78286	-0.403556	2.56833	2.46804	-0.452561	4.89436	2.42121	4.21e-06	0.547063	2.34e-05	2.4e-14	0.437424	1.03e-11	7.31e-13	Ankyrin repeat
Zm00001eb258480	0.0795696	-0.520085	-0.861811	-1.2495	0.303461	-0.652324	-0.420732	0.797069	5.45e-05	1.79e-05	8.66e-14	0.0725339	0.00584069	0.00832428	Ankyrin repeat domain-containing protein 13
Zm00001eb306100	0.952681	-0.272239	1.28098	-0.159172	-0.191003	0.115354	-0.0725823	1.8e-11	0.117926	4.27e-05	0.451474	0.335193	0.807013	0.782932	Ankyrin repeat domain-containing protein 13
Zm00001eb322560	1.12128	1.56402	2.82898	-0.309958	2.94744	4.6488	1.08021	0.298636	0.0734742	7.06e-08	0.792265	0.000230581	1.05e-23	0.0818925	Ankyrin repeat domain-containing protein 13
Zm00001eb009020	3.19901	-1.04286	5.34226	0.0290703	-1.50066	0.637403	-0.419019	4.67e-08	0.558529	8.12e-15	0.988332	0.352737	0.179725	0.884594	Ankyrin repeat-containing domain
Zm00001eb012360	3.47516	-0.510308	5.03698	1.18208	-1.42796	0.112037	0.273516	2.08e-60	0.402994	1.15e-36	0.0340901	0.00197913	0.819361	0.782552	Ankyrin repeat-containing domain
Zm00001eb012800	0.929111	-0.0701036	3.12843	0.267789	-1.57207	0.602991	-1.236	0.135013	0.942663	1.64e-06	0.877069	0.0142587	0.507696	0.092395	Ankyrin repeat-containing domain
Zm00001eb029370	1.26489	-1.9808	-3.57588	-5.02738	3.68092	-1.1741	0.656149	0.566314	0.609088	0.00112512	3.64e-06	0.000146343	0.66484	0.905022	Ankyrin repeat-containing domain
Zm00001eb037010	-1.70052	-0.479319	-3.08858	-2.49478	1.34907	-0.0415475	-0.660095	4.77e-05	0.219972	9.76e-08	5.76e-09	0.00124792	0.97537	0.12696	Ankyrin repeat-containing domain
Zm00001eb037360	0.0957364	0.236783	2.12551	-0.371569	0.289061	2.32943	-0.315388	0.913632	0.737187	0.0431062	0.672173	0.732364	0.0137735	0.60259	Ankyrin repeat-containing domain
Zm00001eb053870	1.86167	-0.205585	4.15147	-0.294398	-0.215237	2.05363	-0.298575	1.12e-35	0.487679	1.16e-64	0.189377	0.329194	1.5e-21	0.261469	Ankyrin repeat-containing domain
Zm00001eb078890	-0.0432788	0.661242	-0.679005	-0.928455	3.90963	3.22908	2.32831	0.988974	0.90303	0.504176	0.334508	0.00108025	0.0320355	0.0480437	Ankyrin repeat-containing domain
Zm00001eb107170	0.728015	-0.562125	1.12525	-0.126869	0.311461	0.694864	0.754061	0.00895773	0.190192	1.62e-05	0.785427	0.364823	0.0158529	0.0630837	Ankyrin repeat-containing domain
Zm00001eb116150	NA	NA	-1.1314	-1.20749	5.62631	3.74437	4.61723	NA	NA	0.747735	0.518442	0.0147944	0.550982	0.0833844	Ankyrin repeat-containing domain
Zm00001eb141160	-2.77233	1.0842	-1.34722	1.4995	-0.618408	0.77849	-0.198104	3.14e-05	9.58e-05	0.0422356	0.000575254	0.239419	0.693762	0.706817	Ankyrin repeat-containing domain
Zm00001eb178040	-1.48665	0.435044	-1.5246	-0.916416	1.63608	1.59337	0.290039	6.25e-05	0.217069	0.00355486	0.0215223	5.47e-06	0.00573257	0.469427	Ankyrin repeat-containing domain
Zm00001eb185710	2.77504	0.327597	3.54975	0.628763	-0.96332	-0.197463	-0.657326	2.46e-37	0.497743	6.06e-25	0.357623	0.0421435	0.572672	0.163822	Ankyrin repeat-containing domain
Zm00001eb192640	-0.672807	0.229113	-1.05975	-0.298449	0.451285	0.049432	-0.0711918	0.00272863	0.317651	4.06e-05	0.175231	0.0325664	0.903966	0.827366	Ankyrin repeat-containing domain
Zm00001eb208780	-1.35684	0.657515	0.066416	-0.225305	0.442739	1.85497	-0.43326	4.26e-05	0.00370961	0.936297	0.667094	0.167013	1.98e-06	0.177953	Ankyrin repeat-containing domain
Zm00001eb214310	0.692342	1.55461	0.427185	1.10743	0.736239	0.448522	0.297688	0.337284	0.000202649	0.671618	0.00906727	0.290889	0.659292	0.483954	Ankyrin repeat-containing domain
Zm00001eb216910	1.48435	-0.342505	0.841485	-0.745221	-0.267285	-0.93383	-0.665162	6.61e-25	0.080982	0.0414269	0.00049974	0.295393	0.00341879	0.000164518	Ankyrin repeat-containing domain
Zm00001eb229310	0.784734	-0.136412	1.03647	0.418682	-0.299635	-0.0642704	0.260649	2.46e-08	0.57293	3.04e-07	0.0191602	0.11682	0.837214	0.129312	Ankyrin repeat-containing domain
Zm00001eb246710	1.22099	0.875507	-0.509396	0.524635	1.1762	-0.559301	0.830648	1.11e-07	1.64e-06	0.386543	0.161181	0.00055664	0.231256	9.2e-10	Ankyrin repeat-containing domain
Zm00001eb266800	-1.78019	-0.32841	-0.00132656	0.82866	0.16338	1.93302	1.32535	1.42e-19	0.0264756	0.997978	0.0260032	0.752009	4.42e-09	1.25e-11	Ankyrin repeat-containing domain
Zm00001eb280210	2.04382	-0.894816	3.46148	-0.144942	-1.47084	-0.0682441	-0.717455	1.14e-29	2.54e-05	8.48e-12	0.895671	0.00924053	0.840085	0.00253028	Ankyrin repeat-containing domain
Zm00001eb287260	0.175779	-0.26439	-1.00004	-0.403907	-0.0673453	-1.26368	-0.20213	0.59289	0.317686	0.000197539	0.0332129	0.880944	1.32e-06	0.244521	Ankyrin repeat-containing domain
Zm00001eb300770	-0.480643	-0.368457	-1.07741	-0.132371	-0.933851	-1.54875	-0.694507	0.00438832	0.0347451	0.000111808	0.791412	0.000231427	6.84e-19	0.000120684	Ankyrin repeat-containing domain
Zm00001eb355740	0.0445804	-0.487772	0.2781	-1.36637	1.19489	1.42944	0.324424	0.957017	0.136702	0.825763	0.0437309	0.0766039	0.00400447	0.326775	Ankyrin repeat-containing domain
Zm00001eb378520	0.95526	0.602584	0.450882	1.13684	-1.99818	-2.5319	-1.45313	0.000706763	0.00488906	0.777551	0.302432	0.01118	4.69e-08	0.000197253	Ankyrin repeat-containing domain
Zm00001eb392440	-0.55217	-0.102232	-1.72703	-1.03118	0.548524	-0.64008	-0.374407	0.00646058	0.745013	2e-13	0.00117913	0.0185001	0.0160317	0.240178	Ankyrin repeat-containing domain
Zm00001eb397670	-0.101301	-0.9305	-1.0626	-3.12243	3.37992	2.4087	1.19017	0.97938	0.500733	0.160284	8.48e-14	2.66e-13	0.0278006	0.255585	Ankyrin repeat-containing domain
Zm00001eb421120	-0.888063	0.185225	-1.74951	-0.379545	-0.0873831	-0.971437	-0.647323	0.00189536	0.580024	0.00088721	0.273208	0.872685	0.115835	0.00575941	Ankyrin repeat-containing domain
Zm00001eb179260	0.492942	-0.339997	-0.374803	-1.77493	-2.41601	-3.29518	-3.84637	0.0200508	0.127627	0.582649	0.000337885	3.8e-09	1.72e-56	5.97e-60	Annexin repeat
Zm00001eb279430	-0.980662	-0.596612	0.262441	-0.234754	0.256855	1.4817	0.625125	0.0768497	0.294774	0.777551	0.807285	0.802482	0.00327052	0.160595	Annexin repeat
Zm00001eb286920	0.470808	-1.23115	-0.3406	-1.87212	0.325154	-0.484321	-0.306852	0.0808026	1.52e-06	0.803501	0.00141503	0.706538	0.597298	0.536871	Annexin repeat
Zm00001eb286930	-0.341648	-0.423622	0.0840338	-0.710057	-1.44426	-1.03109	-1.72669	0.0638833	0.0027983	0.852178	0.0100634	7.77e-18	5.67e-06	4.78e-19	Annexin repeat
Zm00001eb347120	1.42855	-0.609525	0.685881	-0.146925	-0.800566	-1.56411	-0.337827	4.78e-06	0.259581	0.619436	0.932021	0.484683	0.000182233	0.802659	Annexin repeat
Zm00001eb155350	0.769572	-0.105591	-0.10809	-0.109034	-0.320671	-1.21749	-0.320125	1.47e-05	0.81591	0.823322	0.74181	0.222343	1.1e-08	0.156158	Anoctamin
Zm00001eb361150	-0.40998	-0.633183	-0.98068	-0.417583	-0.418765	-1.00895	-0.198483	0.0577942	0.000639254	0.00391279	0.137135	0.163461	0.000183205	0.361597	Anoctamin
Zm00001eb063220	-1.02393	1.44908	-0.741039	0.0471595	2.82314	3.1037	1.42805	0.115969	1.84e-05	0.287281	0.949532	1.49e-09	1.88e-07	3.07e-08	Anthranilate synthase component I, N-terminal
Zm00001eb037050	0.324587	1.29783	-0.395541	0.314404	0.383698	-0.355094	-0.592607	0.608816	9.6e-05	0.658277	0.713549	0.636156	0.639852	0.123435	Anticodon-binding
Zm00001eb254250	2.32594	-0.109536	2.21867	0.628906	-0.149754	-0.274247	0.595683	9.54e-54	0.838178	1.58e-07	0.221557	0.86543	0.185693	0.00605726	Anticodon-binding domain
Zm00001eb155580	-0.756196	0.155392	-1.13908	-0.551501	0.381547	-0.0127001	-0.31976	0.00511428	0.661265	0.00262641	0.0469781	0.223123	0.980892	0.145985	AP complex, mu/sigma subunit
Zm00001eb213540	-1.25878	0.0553095	0.915224	0.432746	0.832592	3.00581	1.21692	0.501977	0.979453	0.362545	0.688608	0.437946	0.0333395	0.125167	AP complex, mu/sigma subunit
Zm00001eb315530	-0.676818	0.113188	-1.34084	-1.09727	0.8253	0.139374	-0.379651	0.079746	0.877711	0.00404469	0.0014187	0.00681708	0.883729	0.367547	AP complex, mu/sigma subunit
Zm00001eb012390	0.871956	-0.045142	-0.917581	-1.16181	0.923456	-0.879754	-0.188174	1.57e-07	0.886686	0.00189263	2.1e-05	0.000249766	0.000115989	0.320986	AP180 N-terminal homology (ANTH) domain
Zm00001eb037740	3.95108	3.18341	-1.03513	0.455852	3.28024	-1.72238	0.567099	0.0255553	0.101068	0.696414	0.852602	0.107202	0.423743	0.783555	AP180 N-terminal homology (ANTH) domain
Zm00001eb155950	-1.50221	-0.238753	-1.72101	-3.73223	4.71872	4.50332	1.2328	0.246128	0.924475	0.0300069	1.28e-09	6.72e-13	1.46e-06	0.0696593	AP180 N-terminal homology (ANTH) domain
Zm00001eb168140	-1.92119	-2.8735	2.26911	1.34757	-0.0976498	4.08946	4.12504	0.575921	0.375246	0.145128	0.368377	0.963303	0.0767357	0.0452994	AP180 N-terminal homology (ANTH) domain
Zm00001eb192120	-1.24289	-0.835109	0.0152083	-1.99002	1.32507	2.55984	0.179091	0.01935	0.0707015	0.986145	0.00102742	0.0333269	5.67e-06	0.835777	AP180 N-terminal homology (ANTH) domain
Zm00001eb266760	0.0884342	-2.8601	0.478398	-0.902536	0.226024	0.592006	2.19055	0.977118	0.0196986	0.72603	0.337621	0.875088	0.669556	0.131932	AP180 N-terminal homology (ANTH) domain
Zm00001eb274640	1.61709	-0.657685	4.20625	0.87658	0.0229419	2.58819	1.56212	0.0612396	0.768474	7.58e-14	0.407459	0.986626	2.54e-07	0.137624	AP180 N-terminal homology (ANTH) domain
Zm00001eb294700	1.66725	-0.471481	1.78386	-0.391392	-0.775481	-0.679086	-0.690378	1.55e-60	0.000151931	7.93e-14	0.282064	2.93e-11	0.00125818	0.00944638	AP180 N-terminal homology (ANTH) domain
Zm00001eb366190	0.980259	-1.13261	0.758093	-0.0644793	-2.44467	-2.69321	-1.3637	0.247013	0.385132	0.826812	0.977374	0.0549037	0.0365888	0.467146	AP180 N-terminal homology (ANTH) domain
Zm00001eb006180	-0.844989	-0.148757	1.10935	0.743474	-4.52725	-2.50557	-3.612	0.518762	0.939666	0.906669	0.895671	0.00853542	0.325525	0.00653874	AP2/ERF domain
Zm00001eb007000	0.664598	-2.54519	2.71647	-3.55986	2.81242	4.84293	1.81085	0.54989	0.0714777	2.57e-12	8.44e-07	3.74e-06	6.81e-30	0.377893	AP2/ERF domain
Zm00001eb021440	1.34584	2.85942	-0.245881	-4.66341	2.65259	1.04427	-4.86599	0.622484	0.0848024	0.941638	0.0296386	0.158329	0.63786	0.0177332	AP2/ERF domain
Zm00001eb023680	-0.281171	-1.73939	-4.75123	-5.24773	4.24887	-0.226521	0.745407	0.794519	0.0149292	4.64e-09	1.65e-13	4.75e-14	0.893322	0.611565	AP2/ERF domain
Zm00001eb037040	-0.82467	0.753081	-1.03182	-0.296632	-1.04357	-1.26116	-2.08186	0.655531	0.500733	0.694814	0.895671	0.419466	0.722654	0.0242377	AP2/ERF domain
Zm00001eb037530	-0.166202	-3.37846	10.7458	4.19995	-4.47289	6.40744	3.10847	0.97938	0.228024	1.88e-10	0.43439	0.164662	1.66e-07	0.420346	AP2/ERF domain
Zm00001eb038070	0.103938	-4.8632	-4.97572	-11.2395	7.38365	2.29247	1.01815	0.97938	0.0897927	2.23e-11	3.03e-14	5.43e-07	0.0359666	0.905022	AP2/ERF domain
Zm00001eb041070	-1.31908	0.633157	-2.61803	0.592625	2.13159	0.8107	2.09701	0.569858	0.756178	0.0607104	0.66757	0.0479993	0.830943	0.010365	AP2/ERF domain
Zm00001eb042240	1.16301	1.89258	-0.384311	-1.75372	2.30844	0.748217	-1.33051	1.08e-11	0.00148875	0.143395	6.51e-14	1.79e-24	1.96e-05	0.00234404	AP2/ERF domain
Zm00001eb062200	1.17536	-1.61492	1.78496	7.47002	-0.769818	-0.220777	8.26858	0.814618	0.870359	0.763336	1.81e-05	0.932701	0.95663	1.27e-06	AP2/ERF domain
Zm00001eb066890	-0.786537	-7.2581	-2.05679	-3.26459	4.10176	2.82093	8.10013	0.575553	1.11e-06	6.79e-06	0.130216	5.84e-16	0.00400447	0.11638	AP2/ERF domain
Zm00001eb067980	-1.64883	-2.60199	-0.852982	-3.44884	3.32375	4.12438	2.49957	0.833673	0.741427	0.681245	0.0147503	0.0305684	0.309428	0.672217	AP2/ERF domain
Zm00001eb068520	-0.933513	-0.282067	-1.01997	0.512035	0.107978	0.00831136	0.9075	0.000567818	0.313543	0.000783176	0.0295764	0.786768	0.985834	3.14e-06	AP2/ERF domain
Zm00001eb068530	1.67423	0.372087	1.6732	1.07927	-1.41694	-1.43289	-0.702215	1.83e-10	0.223425	1.4e-07	0.00677044	0.000253612	7.71e-08	0.00818884	AP2/ERF domain
Zm00001eb071190	1.91019	-0.988445	-0.993036	-4.99267	3.41315	0.495637	-0.585701	4.33e-14	0.00606682	0.00644809	5.53e-31	3.3e-25	0.0667666	0.40869	AP2/ERF domain
Zm00001eb073550	3.95751	2.25408	-4.49857	-7.4689	10.1948	1.72579	0.48079	0.189657	0.751396	2.75e-08	6.95e-13	2.81e-12	0.295521	0.905022	AP2/ERF domain
Zm00001eb073560	NA	0.772907	-5.05325	-6.10644	5.96866	NA	-0.905405	NA	0.939666	0.0101948	0.000574524	0.000875672	NA	0.905022	AP2/ERF domain
Zm00001eb074930	2.67665	2.14528	-1.07141	-0.976653	2.84605	-0.917957	-0.26947	1.83e-28	3.05e-31	0.000274041	0.000541039	1.03e-26	0.00178853	0.27118	AP2/ERF domain
Zm00001eb075900	-0.395152	-1.88522	3.3555	-1.51304	-1.38769	2.33514	-0.989329	0.901811	0.373129	0.0124026	0.800622	0.539365	0.0894285	0.886529	AP2/ERF domain
Zm00001eb084820	-1.01773	-0.961054	-1.25366	-0.504863	-1.82491	-2.08126	-1.3622	0.010934	0.00602377	0.255685	0.701742	0.0173021	0.000379357	0.000104323	AP2/ERF domain
Zm00001eb093560	0.722401	-0.195518	0.599151	-0.897559	5.29037	5.12559	4.59296	0.910144	0.979453	0.346902	0.17239	7.11e-05	0.000141193	0.00177152	AP2/ERF domain
Zm00001eb099980	2.30653	-0.002783	2.22179	-0.521725	-1.10348	-1.20047	-1.61622	8.59e-44	0.990058	0.000245134	0.60942	0.0843552	2.05e-07	3.4e-07	AP2/ERF domain
Zm00001eb100800	-1.65345	-2.60615	-5.00443	-8.24488	6.63434	3.27539	1.01815	0.833303	0.740541	7.08e-06	7.22e-08	3.46e-08	0.551802	0.905022	AP2/ERF domain
Zm00001eb103100	4.79326	0.690039	-0.265631	-6.50418	5.40467	0.35242	-1.77909	0.0103226	0.939666	0.931927	0.000188208	0.00156118	0.884784	0.842582	AP2/ERF domain
Zm00001eb103110	1.37282	-0.234018	-5.55419	-8.53417	7.48997	0.55532	-0.819052	0.790081	0.97916	1.67e-06	1.67e-08	4.22e-08	0.894803	0.905022	AP2/ERF domain
Zm00001eb119540	-0.492766	-0.101416	-1.2905	-1.40891	2.23286	1.4213	0.931996	0.694092	0.939666	0.0127339	0.000439663	3.89e-07	0.145545	0.0988004	AP2/ERF domain
Zm00001eb124740	1.51653	1.98863	-1.04967	-1.27622	2.66004	0.0911159	-0.599188	0.00763612	6.48e-06	0.262804	0.0741139	6.09e-06	0.936364	0.36129	AP2/ERF domain
Zm00001eb125330	-0.483215	0.9382	-1.60414	-0.37937	1.63364	0.516235	0.323395	0.0597388	1.14e-07	0.010085	0.417365	2.57e-08	0.498218	0.29915	AP2/ERF domain
Zm00001eb145420	1.64435	1.21293	-0.218066	0.269377	1.20148	-0.677642	0.262145	0.000287551	0.00260549	0.779916	0.62528	0.00714044	0.282471	0.589072	AP2/ERF domain
Zm00001eb150840	-0.576458	-1.05108	-1.0586	-2.03746	0.777348	0.279061	-0.20069	0.0612341	0.000495101	0.000916795	1.67e-16	0.0373351	0.441418	0.650488	AP2/ERF domain
Zm00001eb171050	-1.63556	-1.27674	-3.04877	-4.81556	3.28235	1.85577	-0.249886	9.15e-05	2.11e-05	6.68e-19	1.24e-53	1.24e-29	0.000475065	0.695349	AP2/ERF domain
Zm00001eb185680	0.22212	-2.15576	4.85552	-0.0974755	-0.820042	3.76829	1.23727	0.947054	0.349561	1.44e-08	0.976024	0.783189	7.97e-06	0.696071	AP2/ERF domain
Zm00001eb187190	NA	NA	-6.22024	-4.83999	7.13253	NA	2.48456	NA	NA	0.00693416	0.00953448	0.00107382	NA	0.765297	AP2/ERF domain
Zm00001eb192960	0.0377709	-0.308386	-0.818775	-0.0467414	-0.154022	-1.03088	0.112933	0.910144	0.0520762	0.0211094	0.916768	0.647818	9.64e-05	0.626712	AP2/ERF domain
Zm00001eb193060	NA	NA	-2.17243	-5.08723	4.94978	2.00932	NA	NA	NA	0.336502	0.0293271	0.0352163	0.803191	NA	AP2/ERF domain
Zm00001eb193550	0.761804	-0.188866	-5.30154	-6.3569	5.25745	-0.822282	-0.905405	0.941284	0.979453	0.00823486	0.00060385	0.00342303	0.899221	0.905022	AP2/ERF domain
Zm00001eb193670	2.17133	-0.188866	5.3149	-1.63523	0.5356	3.64712	-0.905405	0.70367	0.979453	0.000375572	0.855926	0.934524	0.0226924	0.905022	AP2/ERF domain
Zm00001eb194220	0.524696	0.0931906	1.10379	1.13757	-1.63872	-1.06589	-0.588954	0.000243385	0.529024	0.000341334	2.01e-08	2e-31	0.000278361	0.000196488	AP2/ERF domain
Zm00001eb195920	-2.41621	-0.478054	-1.43269	-1.09947	1.52482	2.49588	0.910047	0.00478355	0.567819	0.00614824	0.00802132	0.000150496	0.01293	0.120496	AP2/ERF domain
Zm00001eb202570	-0.158113	-0.676926	2.81796	1.17715	-0.962245	1.99683	0.902031	0.946999	0.73252	0.000309016	0.31685	0.527259	0.0162886	0.507743	AP2/ERF domain
Zm00001eb206360	0.517034	-0.441061	1.46508	0.310772	-0.700232	0.252274	0.0581727	0.0369739	0.136013	0.0386981	0.493992	0.0155504	0.812235	0.905022	AP2/ERF domain
Zm00001eb226070	0.642325	0.323747	1.12389	0.742989	-0.16514	0.307462	0.261025	0.0581086	0.427728	0.00096224	0.00126638	0.788033	0.521032	0.316199	AP2/ERF domain
Zm00001eb232560	0.960662	0.418362	2.13257	-1.37397	1.91782	3.08181	0.132204	0.0140925	0.472663	1.45e-07	0.00299443	2.27e-05	2.73e-26	0.865919	AP2/ERF domain
Zm00001eb234870	0.922023	-0.587982	2.71431	1.06928	-1.41169	0.371333	0.251157	0.000481171	0.0736625	8.91e-15	0.0109037	4.9e-06	0.416197	0.672577	AP2/ERF domain
Zm00001eb235640	NA	NA	-5.70481	-6.76038	6.62541	NA	NA	NA	NA	0.094365	0.0426387	0.034286	NA	NA	AP2/ERF domain
Zm00001eb241420	0.62621	-0.106027	0.726386	0.921813	-1.14148	-1.05469	-0.109378	6.36e-09	0.646758	0.00523128	0.000437381	2.66e-08	1.12e-12	0.74401	AP2/ERF domain
Zm00001eb248380	-0.0951363	-0.0304695	5.43822	-1.04981	-1.10336	4.39199	-2.10529	0.97938	0.985753	9.91e-11	0.763863	0.653209	3.48e-08	0.240862	AP2/ERF domain
Zm00001eb249290	1.54799	-0.424245	3.05033	-3.03863	1.54762	3.03157	-1.06411	0.000152546	0.66149	7.02e-23	6.55e-06	6.33e-05	1.07e-21	0.349654	AP2/ERF domain
Zm00001eb249320	-1.68524	0.302415	-2.59514	-0.862538	-0.608327	-1.52697	-1.76302	0.0258089	0.79351	0.0164808	0.125654	0.467822	0.394675	0.000528931	AP2/ERF domain
Zm00001eb249440	-0.753983	-1.06754	0.778815	-3.46023	4.96739	6.45217	2.57749	0.712251	0.499685	0.138665	2.69e-09	1.2e-17	4.35e-25	0.00612393	AP2/ERF domain
Zm00001eb249470	-1.40429	-1.33169	-2.01375	-1.81874	2.90256	2.28618	2.4243	0.44192	0.366929	0.0223776	0.029041	0.000396465	0.170502	0.0143022	AP2/ERF domain
Zm00001eb250540	-2.45258	-1.55275	-3.74847	-6.72656	4.35117	3.04433	-0.819129	0.661316	0.759921	0.00546568	3.36e-05	0.000519032	0.623071	0.905022	AP2/ERF domain
Zm00001eb250560	-1.12517	-2.07429	-5.20849	-9.16075	8.12204	3.99677	1.01815	0.910144	0.861554	7.6e-08	1.08e-09	1.05e-09	0.208355	0.905022	AP2/ERF domain
Zm00001eb256070	-0.199977	-1.15065	-2.74409	-7.24638	6.14718	3.58864	NA	0.97938	0.928181	0.0101504	3.24e-06	7.47e-05	0.309833	NA	AP2/ERF domain
Zm00001eb257030	2.34146	1.60748	2.34746	-2.29953	3.73971	3.72338	-0.162286	0.175385	0.495066	0.000852603	0.0194623	0.00638572	1.79e-07	0.928495	AP2/ERF domain
Zm00001eb257170	1.62876	-0.364332	1.76977	-0.101956	-0.321262	-0.201031	-0.0546152	6.88e-42	0.0102363	2.56e-10	0.777181	0.0762453	0.553172	0.872887	AP2/ERF domain
Zm00001eb265610	0.073893	-0.156739	-1.1856	1.21816	-0.112606	-1.37792	1.26785	0.805325	0.283675	0.000423013	2.82e-09	0.627264	2.31e-05	1.01e-15	AP2/ERF domain
Zm00001eb268180	-0.43176	-1.97924	4.45221	0.186831	-2.99586	1.87292	-0.819086	0.913632	0.563638	0.0449349	0.977374	0.360172	0.353754	0.905022	AP2/ERF domain
Zm00001eb269420	-2.27708	-1.3497	-0.276383	-9.50882	6.32195	8.31264	-1.81766	0.520938	0.723136	0.822717	1.46e-10	2.63e-11	3.33e-10	0.758836	AP2/ERF domain
Zm00001eb273390	0.0114232	-0.253859	0.686673	1.01127	-0.392405	0.274241	0.877737	0.98109	0.53485	0.156244	0.000135544	0.220844	0.684404	0.000970311	AP2/ERF domain
Zm00001eb276700	1.8435	-2.632	-5.19103	-5.28651	3.66689	-3.39696	1.01815	0.495881	0.659487	0.0622631	0.0320928	0.0625812	0.521823	0.905022	AP2/ERF domain
Zm00001eb287100	0.205773	0.152102	-0.115344	-0.591878	1.85571	1.52308	1.12053	0.910144	0.939666	0.961013	0.557821	0.0287324	0.0804224	0.091	AP2/ERF domain
Zm00001eb288320	0.832497	-3.53799	2.98246	-2.17319	0.161188	2.27838	1.53355	0.76781	0.240345	0.0091791	0.4455	0.951938	0.110638	0.86912	AP2/ERF domain
Zm00001eb289170	-3.99332	-4.9447	1.80544	-0.694296	-3.2339	2.54838	1.01815	0.0952137	0.0258567	0.680712	0.916768	0.117185	0.726444	0.905022	AP2/ERF domain
Zm00001eb290290	0.768759	-2.07429	5.64161	0.803944	-0.37914	4.53085	2.49531	0.901979	0.861554	0.000161619	0.909591	0.938654	0.00368913	0.764579	AP2/ERF domain
Zm00001eb291730	-0.979742	-0.000560801	-1.85455	-1.32089	2.29404	1.40623	0.981619	0.0394924	0.999196	1.91e-06	0.00247413	3.78e-08	0.00145311	0.0118242	AP2/ERF domain
Zm00001eb296430	-0.34194	-1.56496	2.43754	-1.34509	-0.320083	2.45466	-0.0913142	0.636039	0.000906624	4.51e-10	0.00100976	0.699799	3.29e-08	0.905022	AP2/ERF domain
Zm00001eb302890	1.16544	0.876761	3.17268	1.96606	-3.30554	-1.31883	-2.21577	0.000167027	0.00380037	4.98e-07	0.0601159	2.08e-09	0.000824235	0.000178172	AP2/ERF domain
Zm00001eb303690	1.49939	-0.72536	3.7836	0.768519	-0.093291	2.17672	1.40572	2.69e-16	2.57e-08	3.27e-32	0.179367	0.877282	1.67e-25	5.19e-05	AP2/ERF domain
Zm00001eb307550	-2.66791	0.0553379	-0.970216	-4.2186	2.50202	4.19394	-1.77054	0.493923	0.981947	0.534909	0.0161975	0.0428391	0.145835	0.634952	AP2/ERF domain
Zm00001eb309590	1.1393	-0.0467146	1.78573	0.35617	-0.772857	-0.152096	-0.364199	5.46e-12	0.928181	0.00079977	0.598161	0.080692	0.81268	0.246938	AP2/ERF domain
Zm00001eb311180	0.457422	-0.640017	-1.55073	-2.07954	2.13139	0.103532	0.69935	0.114036	0.0849292	2.4e-05	1.68e-09	9.34e-14	0.874343	0.129907	AP2/ERF domain
Zm00001eb313350	-2.39493	0.831295	-1.54444	-2.62411	5.48333	6.34864	2.04106	0.593994	0.809821	0.217922	0.0033269	3.9e-07	0.00158235	0.0698725	AP2/ERF domain
Zm00001eb313850	0.174266	2.72636	-0.0978049	1.96103	0.735943	0.457132	-0.024111	0.635666	4.04e-79	0.960971	0.00593457	0.295057	0.315107	0.982585	AP2/ERF domain
Zm00001eb318890	NA	NA	-5.28107	-7.2956	7.1583	1.10127	NA	NA	NA	0.00373072	4.37e-05	5.07e-05	0.883729	NA	AP2/ERF domain
Zm00001eb318900	3.98759	1.78787	-3.01627	-6.7366	8.01469	1.00385	-0.505828	7.12e-06	0.330451	4.6e-06	3.3e-20	1.3e-19	0.0869213	0.835528	AP2/ERF domain
Zm00001eb318910	1.78093	-0.185747	-4.91176	-8.55697	7.42126	0.708782	-0.948391	0.224718	0.949971	4.18e-15	4.59e-22	1.43e-23	0.669363	0.705359	AP2/ERF domain
Zm00001eb318920	NA	1.64967	-0.248823	-4.43511	6.15205	5.14174	0.0731833	NA	0.90613	0.93385	0.0322704	0.00432008	0.0223449	0.99451	AP2/ERF domain
Zm00001eb325260	-0.349752	-0.286858	-2.578	-1.10096	0.54296	-1.6907	-0.263078	0.806876	0.862202	0.0450295	0.0751003	0.482167	0.388754	0.840211	AP2/ERF domain
Zm00001eb330490	-2.9224	-1.02318	-7.90815	-7.2023	4.72263	-0.261028	-1.45682	0.0195361	0.354759	3.81e-11	3.71e-18	6.82e-12	0.958308	0.31889	AP2/ERF domain
Zm00001eb335200	0.505016	1.11758	-0.602641	1.16335	-0.0608475	-1.18203	-0.00933477	0.0238708	1.08e-12	0.0611872	7.12e-08	0.910597	7.05e-07	0.972525	AP2/ERF domain
Zm00001eb336270	-0.540022	0.0629422	-1.35802	-1.48087	1.32403	0.495465	-0.214724	0.28216	0.939666	6.08e-05	8.54e-09	0.000203293	0.393994	0.637664	AP2/ERF domain
Zm00001eb338000	0.617496	-0.305621	3.31563	3.80688	-3.84042	-1.16248	0.280253	0.17231	0.700382	3.02e-07	4.25e-09	2.48e-11	0.0241914	0.773454	AP2/ERF domain
Zm00001eb338940	0.597639	1.38295	1.24024	2.15956	-0.416978	0.222585	0.358387	0.647191	0.058334	0.358391	0.00635691	0.806883	0.89435	0.684923	AP2/ERF domain
Zm00001eb340140	0.988034	-0.169333	4.58416	-0.14304	-1.01009	2.57829	-0.978376	0.0270361	0.90613	2.53e-39	0.895671	0.0879402	3.44e-15	0.107598	AP2/ERF domain
Zm00001eb344200	NA	0.772907	2.68182	-3.12022	3.94019	5.86698	0.0563754	NA	0.939666	0.0695354	0.272085	0.22751	0.00781186	0.99451	AP2/ERF domain
Zm00001eb347600	2.34701	-0.0851383	3.70465	0.484301	-0.446177	0.892479	0.129489	9.26e-42	0.839804	2.78e-32	0.132749	0.189238	0.000699757	0.573868	AP2/ERF domain
Zm00001eb348560	-1.54666	0.0641414	-0.799395	-3.07706	3.51868	4.26052	0.380967	0.567146	0.979453	0.259831	0.000168982	2.96e-06	0.00503417	0.89508	AP2/ERF domain
Zm00001eb352570	-1.02106	-2.21403	0.707458	-2.0134	0.136167	1.85138	0.341884	0.0123968	5.46e-09	0.0308434	5.79e-09	0.802026	1.48e-06	0.700374	AP2/ERF domain
Zm00001eb352580	0.109477	-3.01598	-2.55726	-4.91557	2.25993	-0.419064	0.366017	0.818677	1.63e-27	7.92e-14	5.53e-42	1.32e-10	0.129645	0.568079	AP2/ERF domain
Zm00001eb355240	-1.47477	0.606985	-0.754465	0.996745	0.419415	1.12257	0.814743	4.03e-16	8.95e-05	0.0673052	0.00212357	0.277964	2.19e-05	1.63e-08	AP2/ERF domain
Zm00001eb356440	-0.967961	-1.96431	0.528814	-1.9967	-0.666145	0.826671	-0.689749	0.24502	0.00476296	0.638287	0.0645348	0.41129	0.485516	0.723646	AP2/ERF domain
Zm00001eb360750	2.14162	0.593995	1.33914	0.454484	0.225402	-0.595185	0.0945207	3.4e-06	0.464538	0.0221093	0.538263	0.872685	0.256914	0.905022	AP2/ERF domain
Zm00001eb369550	NA	NA	-2.78715	-3.26837	5.56379	2.00932	2.48456	NA	NA	0.151921	0.0443523	0.00670606	0.803191	0.765297	AP2/ERF domain
Zm00001eb369560	0.032461	-0.946389	-1.46355	-2.89896	1.45016	-0.0743559	-0.497294	0.97938	0.00413268	0.0220627	8.11e-13	1.96e-05	0.932632	0.405471	AP2/ERF domain
Zm00001eb372660	-0.491263	0.730181	-1.4374	0.903733	0.0766062	-0.88428	0.256901	0.194524	0.00904719	0.00111753	0.000913578	0.890116	0.11967	0.4728	AP2/ERF domain
Zm00001eb374110	-0.588247	-0.640823	-1.43739	-0.582417	0.632378	-0.231985	0.696521	6.71e-05	1.55e-08	8.74e-05	0.147453	0.090348	0.331174	1.21e-12	AP2/ERF domain
Zm00001eb375580	2.26749	1.33065	4.12159	3.43898	-3.8927	-2.07553	-1.77504	6.33e-21	3.9e-07	8.66e-05	7.02e-05	3.18e-06	0.0011699	4.78e-20	AP2/ERF domain
Zm00001eb387280	-1.66791	1.07058	-2.67665	0.576504	2.95546	1.93708	2.4678	0.139181	0.0802693	0.000586452	0.474845	3.17e-07	0.170456	1.66e-08	AP2/ERF domain
Zm00001eb391190	-3.13594	-0.540975	-1.16585	-1.71163	2.82721	4.79286	1.66502	0.0201931	0.661554	0.0588481	8.55e-07	5.62e-11	0.000167362	0.00444527	AP2/ERF domain
Zm00001eb401290	0.621744	3.1208	-3.37619	-2.02877	5.22897	1.21271	0.0901637	0.749532	3.01e-05	2.5e-05	0.0286371	5.9e-10	0.314932	0.943364	AP2/ERF domain
Zm00001eb413930	-2.2319	-2.19655	-5.24524	-8.23578	6.91172	3.88592	0.890496	0.281334	0.203596	1.17e-22	2.11e-27	2.5e-33	0.0152378	0.793024	AP2/ERF domain
Zm00001eb415010	1.84996	-0.309487	1.48136	0.16517	-0.660299	-1.04773	-0.179675	6.16e-46	0.102558	4.69e-07	0.714051	0.0141205	1.82e-08	0.438029	AP2/ERF domain
Zm00001eb422470	2.16569	-0.171053	9.74801	8.02885	-2.76809	4.78781	5.44859	0.272272	0.979071	7.07e-13	1.41e-06	0.619065	2.74e-11	1.72e-05	AP2/ERF domain
Zm00001eb423100	1.72358	2.97796	-1.05891	-2.33373	5.3617	2.57651	0.059002	0.833303	0.517405	0.698462	0.186422	0.0297452	0.530944	0.99451	AP2/ERF domain
Zm00001eb427130	-1.09009	-1.0032	4.59061	1.04151	-2.1845	3.486	-0.135353	0.637479	0.654092	0.000136996	0.746767	0.283304	0.00481746	0.962337	AP2/ERF domain
Zm00001eb429870	0.662736	2.41357	-2.11836	-0.941583	3.06456	0.27101	-0.281663	0.424956	7.18e-10	1.21e-05	0.0804229	5.35e-11	0.808238	0.675164	AP2/ERF domain
Zm00001eb430640	0.747449	-1.08827	0.910814	-2.07373	0.845716	0.99464	-0.133999	0.000439701	2.85e-08	0.00573805	1.93e-11	0.0148377	1.53e-07	0.705597	AP2/ERF domain
Zm00001eb432100	-2.17698	-0.299797	-0.323464	1.90664	-1.07982	0.761751	1.13222	1.98e-05	0.586763	0.705711	9.44e-09	0.0116763	0.424312	0.00013577	AP2/ERF domain
Zm00001eb440680	0.534204	-0.245218	1.27663	0.840521	-0.981255	-0.260628	0.110898	0.000190842	0.113558	0.000226094	0.000940893	7.67e-14	0.532722	0.786519	AP2/ERF domain
Zm00001eb124590	-0.199977	0.721989	-0.569723	-2.26527	5.59602	5.19501	2.61509	0.97938	0.939666	0.796613	0.214113	0.00343997	0.0325273	0.39853	ApaG domain
Zm00001eb168760	0.2835	-0.097602	1.16571	0.903203	-0.466231	0.393788	0.540363	0.0443977	0.659517	0.000484051	1.32e-05	0.0411343	0.187758	3.85e-06	ApaG domain
Zm00001eb342630	0.143575	0.740803	0.0800762	1.10288	-0.502836	-0.58377	-0.135589	0.59944	3.21e-06	0.893686	3.07e-08	0.00987688	0.0488565	0.644814	APC10/DOC domain
Zm00001eb071730	1.13031	0.283253	0.47044	0.0338576	-0.173786	-0.850207	-0.417407	1.14e-07	0.397335	0.242918	0.944499	0.718892	0.00131512	0.13215	APO domain
Zm00001eb190190	0.121435	1.42362	0.573908	1.34928	0.345242	0.787749	0.275261	0.684011	4.56e-15	0.0325507	8.51e-15	0.0744188	0.00333039	0.321822	APO domain
Zm00001eb015390	0.761804	1.71587	-2.41657	-5.14017	7.49863	4.32009	0.648846	0.941284	0.754899	0.120104	0.00100777	6.35e-05	0.0556236	0.879889	Arf GTPase activating protein
Zm00001eb064850	-0.538862	0.400755	-1.43424	-0.705052	1.10282	0.193629	0.0023675	0.0707127	0.0900865	3.44e-06	0.00620493	1.27e-06	0.752241	0.994887	Arf GTPase activating protein
Zm00001eb149950	0.474343	-0.0940057	-0.777885	-0.182371	0.0224773	-1.24436	-0.0604525	0.0026149	0.726108	4.2e-05	0.309471	0.935358	6.97e-13	0.75162	Arf GTPase activating protein
Zm00001eb205450	0.516554	0.331943	1.26016	-0.591246	1.27564	1.99788	0.358534	0.0465869	0.27773	0.000188571	0.0437087	1.24e-07	2.9e-12	0.250137	Arf GTPase activating protein
Zm00001eb210570	-0.941792	0.382333	-0.93009	-0.639608	1.29682	1.29714	0.281144	0.000306458	0.0649356	0.00365247	0.00843659	2.23e-08	0.000172813	0.140986	Arf GTPase activating protein
Zm00001eb240400	1.19896	0.541797	-0.130908	-1.07611	1.6555	0.313481	0.0434733	1.95e-05	0.110836	0.828547	0.000191276	2.62e-08	0.469598	0.921936	Arf GTPase activating protein
Zm00001eb286900	1.47076	0.85952	1.82928	0.853936	1.59784	1.94841	1.60122	0.0829142	0.284172	1.81e-05	0.0842347	0.011916	0.00408068	0.000125451	Arf GTPase activating protein
Zm00001eb390370	1.74969	-0.250584	1.27815	-0.408651	-0.0663646	-0.55812	-0.219223	2.16e-37	0.233721	2.9e-06	0.0496439	0.86499	0.0194621	0.29602	Arf GTPase activating protein
Zm00001eb397550	1.67351	-0.0556709	1.55871	-0.298786	0.38944	0.263875	0.152088	4.1e-36	0.905254	3.52e-15	0.214857	0.0552989	0.251617	0.521057	Arf GTPase activating protein
Zm00001eb012670	-0.298514	-0.176567	0.302983	-1.66496	1.03697	1.62324	-0.443597	0.36718	0.66628	0.5737	4.57e-06	0.00554137	4.19e-11	0.118468	Arginine biosynthesis protein ArgJ
Zm00001eb428910	-1.93531	0.385679	-2.35738	-0.715322	1.65084	1.20371	0.556842	0.00256396	0.543172	0.000971425	0.472712	0.015616	0.190006	0.433451	Argonaute linker 2 domain
Zm00001eb430920	1.37812	1.55545	1.82629	-0.611388	1.86884	2.30845	-0.293383	0.055364	0.0114569	4.89e-07	0.452176	0.00163903	5.7e-08	0.786954	Argonaute linker 2 domain
Zm00001eb212800	-0.808604	1.41135	-5.25297	-1.45744	2.72675	-1.74218	-0.140175	0.833303	0.465065	0.00469763	0.16272	0.00950115	0.830943	0.947071	Argonaute, linker 1 domain
Zm00001eb188950	-0.885744	1.45566	-0.790057	1.19029	0.449019	0.529123	0.187684	0.0163264	7.25e-10	0.0272757	5.9e-08	0.163292	0.328265	0.601784	ARID DNA-binding domain
Zm00001eb001150	0.1666	0.595666	1.16652	0.26771	1.16514	2.1552	0.842795	0.682888	0.0106539	2.47e-05	0.249215	1.09e-08	3.3e-14	9.44e-06	Armadillo
Zm00001eb091240	-0.68361	0.897776	-2.6662	-1.52382	2.09112	0.0956102	-0.325212	0.0931428	0.00192284	7.16e-17	7.11e-09	4.62e-13	0.898114	0.35228	Armadillo
Zm00001eb095530	-0.24972	0.763773	-0.26449	-0.197398	1.43922	1.40824	0.485047	0.833144	0.14456	0.765245	0.75358	0.00120416	0.0407073	0.261282	Armadillo
Zm00001eb103700	0.86779	-0.535005	2.03704	-1.87568	-0.179032	0.966248	-1.51378	0.000518533	0.0935855	3.92e-06	8.11e-08	0.694205	0.0229572	3.2e-05	Armadillo
Zm00001eb115370	1.29697	0.0623272	1.08012	-0.00210679	0.514023	0.283973	0.457112	1.54e-11	0.928181	1.76e-06	0.994523	0.0377772	0.348741	0.07601	Armadillo
Zm00001eb126230	-0.863154	-1.16469	-0.399269	0.737717	-0.823137	-0.375316	1.0845	3.15e-05	6.46e-10	0.380149	0.0129886	0.00398059	0.30702	1e-07	Armadillo
Zm00001eb141210	0.593818	-0.21027	-0.724567	-2.91163	1.90011	0.560532	-0.796541	0.0142188	0.616742	0.186673	2.64e-13	4.38e-06	0.0717356	0.00200857	Armadillo
Zm00001eb145570	-2.89551	-2.88539	-1.70935	-0.756471	3.13575	4.30794	5.27361	0.401992	0.354095	0.073028	0.261061	0.000451009	0.113679	0.00140962	Armadillo
Zm00001eb149420	-1.05121	0.851895	-3.14808	-1.317	1.69121	-0.410932	-0.471262	5.88e-06	6.38e-07	1.2e-13	8.45e-07	2.02e-12	0.558576	0.0352522	Armadillo
Zm00001eb178990	-0.876384	0.513901	0.909508	-2.72959	-0.241562	1.52629	-3.47417	0.540738	0.796726	0.469537	0.0497581	0.904836	0.204694	0.00684218	Armadillo
Zm00001eb190130	-1.93069	-0.963182	-0.789964	-2.39709	1.99813	3.12182	0.573355	0.0268453	0.264466	0.038641	5.99e-11	1.64e-05	1.09e-05	0.573198	Armadillo
Zm00001eb204890	1.39335	-0.633781	1.8524	-1.22846	0.467508	0.904698	-0.122263	5.63e-23	8.19e-05	9.76e-08	1.71e-06	0.079211	0.00154836	0.711626	Armadillo
Zm00001eb224170	1.464	0.505249	0.382147	-0.223559	0.712693	-0.38659	-0.0114007	2.92e-15	0.0372359	0.239887	0.643616	0.00141711	0.142891	0.992891	Armadillo
Zm00001eb279480	-0.324448	0.0597843	-1.72782	-2.12272	2.38516	0.977483	0.208561	0.278608	0.923888	0.00023327	1.13e-12	1.37e-15	0.0381328	0.361598	Armadillo
Zm00001eb311800	-0.340024	-0.88847	0.917569	0.0602821	-1.02907	0.219456	-0.0746879	0.191362	6.02e-05	0.000869446	0.916768	7.43e-05	0.567169	0.905022	Armadillo
Zm00001eb324200	0.4778	-0.350622	-0.522403	-1.31602	1.62638	0.612338	0.665688	0.687062	0.851702	0.476259	0.078362	0.0156855	0.52775	0.566663	Armadillo
Zm00001eb325810	-0.437173	0.132362	-1.26941	0.787155	-0.989641	-1.83714	-0.329393	0.00345497	0.441542	2.79e-06	0.0119074	1.61e-05	4.61e-25	0.176699	Armadillo
Zm00001eb326060	0.146157	-0.810529	1.68134	0.282698	-1.59035	-0.0739473	-0.490888	0.495304	2.12e-07	8.83e-11	0.229086	1.93e-22	0.874903	0.0133243	Armadillo
Zm00001eb368740	-1.83126	1.82794	-0.792658	-0.811763	3.04767	4.08103	0.412107	0.0895266	7.08e-05	0.152198	0.0477325	1.65e-08	1.69e-07	0.19045	Armadillo
Zm00001eb390950	0.303677	-0.450945	-0.388365	-1.40296	0.722366	0.0176883	-0.227115	0.693272	0.560511	0.637992	0.0159226	0.190175	0.980892	0.842532	Armadillo
Zm00001eb398820	-1.45954	-0.30594	-3.59968	-1.69097	1.46497	-0.674655	0.083179	5.64e-09	0.197573	3.13e-08	0.00158524	0.00464773	0.38195	0.842542	Armadillo
Zm00001eb017590	-0.522947	-0.315658	-2.45846	-0.828578	-1.00544	-2.93414	-1.51482	0.0165342	0.215466	0.49148	0.856958	0.802751	0.0346722	0.0050506	Aromatic amino acid beta-eliminating lyase/threonine aldolase
Zm00001eb077630	-1.24672	0.0927528	0.486003	1.55099	0.665268	2.37195	2.12907	0.00165743	0.928181	0.518737	8.47e-05	0.135259	5.67e-06	2.72e-12	Aromatic amino acid beta-eliminating lyase/threonine aldolase
Zm00001eb426650	0.383714	0.585864	1.6119	0.250631	0.144655	1.35595	-0.184992	0.435619	0.115929	0.00132678	0.806226	0.876907	8.87e-05	0.776876	Aromatic amino acid beta-eliminating lyase/threonine aldolase
Zm00001eb077220	-2.69281	-2.33851	1.19572	-1.77963	0.369495	4.24305	0.933152	1.29e-38	1.18e-46	0.00269837	1.22e-05	0.457263	9.38e-83	0.00039698	Aromatic amino acid lyase
Zm00001eb077230	-3.55025	-1.62237	-2.7098	-4.77254	1.63835	2.47739	-1.50393	1.28e-20	2.02e-07	4.96e-07	4.72e-26	0.000153786	0.000248295	0.00129275	Aromatic amino acid lyase
Zm00001eb185240	-2.04836	-1.99391	-1.32853	-3.52278	1.49317	2.20968	-0.0280744	4.23e-37	1.63e-21	0.00745026	1.44e-24	1.78e-05	3.27e-10	0.955361	Aromatic amino acid lyase
Zm00001eb185250	-0.616823	-1.41819	-0.224381	-2.62131	0.638047	1.02511	-0.558473	0.000189456	5.81e-12	0.689403	1.09e-31	0.00464417	0.00165381	0.0630703	Aromatic amino acid lyase
Zm00001eb185260	-3.53261	-2.59816	-3.98553	-4.55006	1.96078	1.50082	0.0152237	1.41e-10	1.77e-09	2.17e-20	3.12e-32	0.000533957	0.0556973	0.993276	Aromatic amino acid lyase
Zm00001eb205530	NA	NA	-4.67118	-4.24369	6.54713	1.10127	2.49957	NA	NA	0.0131103	0.00215082	0.000312784	0.883729	0.672217	Aromatic amino acid lyase
Zm00001eb247630	-1.5256	-1.24863	-0.733093	-1.6612	1.20614	1.98145	0.800795	3.62e-16	1.12e-10	0.00658238	5.44e-12	5.74e-06	4.94e-29	0.000136289	Aromatic amino acid lyase
Zm00001eb247650	-5.02216	-2.49069	-3.92264	-5.46868	2.35184	3.43633	-0.617904	4.86e-19	1.08e-08	7.62e-33	1.93e-67	1.18e-05	1.04e-09	0.188397	Aromatic amino acid lyase
Zm00001eb247660	-4.95445	-2.09299	-2.52475	-2.8114	1.57915	3.98496	0.867818	7.09e-07	1.54e-14	3.96e-11	1.95e-11	0.000532084	2.24e-09	0.00839188	Aromatic amino acid lyase
Zm00001eb059810	-1.3531	0.35653	-0.596225	-0.892546	1.16179	1.90425	-0.0796398	0.0282266	0.532663	0.325306	0.0836232	0.0200054	0.0033904	0.905022	Arv1 protein
Zm00001eb342320	-1.69779	-0.21918	0.780137	1.35883	0.36078	2.82974	1.94442	3.89e-05	0.714495	0.173123	1.72e-07	0.330064	7.35e-07	1.28e-12	Asp/Glu/hydantoin racemase
Zm00001eb013430	6.39217	3.49696	5.38504	7.20381	-4.3063	-5.33801	-0.591099	1e-23	3.78e-07	6.54e-18	3.41e-28	1.1e-09	2.81e-39	0.536977	Asparagine synthase
Zm00001eb064530	-1.82031	-0.628129	0.634602	-0.582607	0.231626	2.67261	0.281387	5.37e-05	0.0734333	0.0842447	0.21977	0.622932	3.7e-09	0.640118	Aspartate/glutamate/uridylate kinase
Zm00001eb140160	-0.677882	3.48858	-0.246146	3.00104	1.65543	2.07816	1.17384	0.306593	5.81e-45	0.677614	5.64e-66	1.5e-06	9.05e-05	3.85e-11	Aspartate/glutamate/uridylate kinase
Zm00001eb177530	0.202193	-0.719025	-0.346763	-1.59934	0.630461	0.0660918	-0.243035	0.39847	0.000113266	0.368755	9.61e-07	0.0244506	0.883729	0.55914	Aspartate/glutamate/uridylate kinase
Zm00001eb220040	NA	NA	-1.26907	-1.77207	11.8445	9.80783	10.2675	NA	NA	0.0147566	0.469939	1.77e-19	2.31e-13	0.00218148	Aspartate/glutamate/uridylate kinase
Zm00001eb289500	-1.42242	-1.12981	-2.50343	-0.235129	-2.95816	-4.05205	-2.06084	0.0880883	0.136885	0.26079	0.916768	0.00107591	0.0227362	0.029427	Aspartate/glutamate/uridylate kinase
Zm00001eb252020	1.59209	1.17413	0.638715	-0.155371	0.984028	0.0237953	-0.339661	7.29e-11	2.46e-08	0.206852	0.785057	0.00219289	0.972092	0.198046	Aspartate/ornithine carbamoyltransferase, Asp/Orn-binding domain
Zm00001eb412930	-0.369054	1.0204	-0.735629	-0.401865	0.864842	0.485422	-0.552096	0.670947	0.0157775	0.260402	0.565203	0.159048	0.564748	0.197645	Aspartate/ornithine carbamoyltransferase, carbamoyl-P binding
Zm00001eb148770	-0.509919	0.0707491	-0.990349	0.425389	-0.50874	-1.00165	-0.146094	0.16356	0.928181	0.0249872	0.185674	0.187899	0.0314494	0.737073	AT hook, DNA-binding motif
Zm00001eb179440	-0.366712	-0.400314	0.449799	1.96596	0.111814	0.917731	2.488	0.625643	0.511436	0.650677	2.8e-06	0.9197	0.241889	6.46e-22	AT hook, DNA-binding motif
Zm00001eb070120	0.0144643	-0.199383	-0.719395	-1.12994	0.549933	-0.196146	-0.373321	0.97938	0.697359	0.0599536	0.00223013	0.0353556	0.7917	0.48542	Ataxin 2, SM domain
Zm00001eb001350	0.705122	0.594723	-1.02476	-0.614301	1.54831	-0.19908	0.341464	0.20535	0.295076	0.160534	0.467584	0.0138348	0.829945	0.620104	Ataxin-10 domain
Zm00001eb005950	0.313768	-0.309088	-1.0051	-0.196173	-0.206201	-1.54289	-0.0885327	0.0667264	0.0748275	0.000366688	0.572741	0.574821	6.87e-24	0.593608	Ataxin-2, C-terminal
Zm00001eb112400	1.35453	-0.152399	0.819563	0.280595	0.22791	-0.327051	0.667542	1.13e-18	0.622715	0.0146547	0.51377	0.506168	0.235927	0.00812653	Ataxin-2, C-terminal
Zm00001eb265940	-3.02255	-0.740039	-3.06833	-0.689856	0.0482806	-0.0357508	0.104709	3.37e-11	0.0208423	8.94e-06	0.309218	0.932701	0.980892	0.905022	Ataxin-2, C-terminal
Zm00001eb401800	0.591109	-0.185287	-0.514376	0.279616	-0.462026	-1.58503	0.00737779	0.00185238	0.523487	0.0399095	0.196769	0.0810889	2.46e-21	0.986529	Ataxin-2, C-terminal
Zm00001eb364100	-1.0565	0.608791	-1.12042	-0.724961	-0.18639	-0.26885	-1.51386	0.0668129	0.128333	0.123156	0.14145	0.784714	0.864597	6e-05	Atg6/beclin, coiled-coil domain
Zm00001eb435200	-1.86358	-0.888671	1.73735	1.45487	-4.22736	-0.597952	-1.86053	0.230348	0.553316	0.773534	0.737257	0.0217392	0.883729	0.273898	ATP synthase delta/epsilon subunit, C-terminal domain
Zm00001eb435400	-1.86358	-0.888671	1.73735	1.45487	-4.22736	-0.597952	-1.86053	0.230348	0.553316	0.773534	0.737257	0.0217392	0.883729	0.273898	ATP synthase delta/epsilon subunit, C-terminal domain
Zm00001eb435660	-1.86358	-0.888671	1.73735	1.45487	-4.22736	-0.597952	-1.86053	0.230348	0.553316	0.773534	0.737257	0.0217392	0.883729	0.273898	ATP synthase delta/epsilon subunit, C-terminal domain
Zm00001eb436480	9.16668	4.24811	6.42601	4.61227	4.19872	1.459	4.5909	8.73e-13	0.34196	1.97e-25	1.71e-10	0.360614	7.36e-07	0.0430784	ATP synthase, alpha subunit, C-terminal
Zm00001eb437240	-3.05315	-0.919768	-2.09302	-5.10464	-1.99442	-1.06462	-6.17502	0.0286867	0.558312	0.755462	0.384098	0.454918	0.883729	0.00307039	ATP synthase, F0 complex, subunit A
Zm00001eb397520	0.0490159	-0.206753	1.07717	1.31249	-1.84816	-0.838952	-0.324411	0.902	0.375051	0.00458199	1.41e-05	6.25e-10	0.000625941	0.0689719	ATP synthase, F0 complex, subunit b/b', bacterial/chloroplast
Zm00001eb425810	0.677919	0.228302	1.43633	0.445589	0.0371241	0.784521	0.26064	0.000101387	0.327492	8.61e-09	0.0506859	0.932701	0.000986113	0.204013	ATP synthase, F0 complex, subunit E, mitochondrial
Zm00001eb161310	1.27741	0.231007	1.88573	0.217566	0.870536	1.4729	0.863934	3.1e-11	0.484961	4.73e-08	0.569652	0.00169846	2.48e-06	1.93e-05	ATP synthase, F0 complex, subunit G, mitochondrial
Zm00001eb039130	-1.86358	-0.888671	1.73735	1.45487	-4.22736	-0.597952	-1.86053	0.230348	0.553316	0.773534	0.737257	0.0217392	0.883729	0.273898	ATP synthase, F1 complex, delta/epsilon subunit, N-terminal
Zm00001eb435040	-1.86358	-0.888671	1.73735	1.45487	-4.22736	-0.597952	-1.86053	0.230348	0.553316	0.773534	0.737257	0.0217392	0.883729	0.273898	ATP synthase, F1 complex, delta/epsilon subunit, N-terminal
Zm00001eb130080	-2.17071	0.211864	-1.83451	-2.3421	2.67799	3.00889	0.131994	1.69e-05	0.715201	0.00258295	9.82e-07	1.75e-08	1.23e-06	0.79974	ATP-citrate lyase/succinyl-CoA ligase
Zm00001eb164780	-1.52159	-0.539766	-0.61078	-2.28851	2.48691	3.39078	0.745268	1.7e-16	0.000418339	0.24448	6.54e-10	8.83e-13	2.9e-36	1.18e-05	ATP-citrate synthase, citrate-binding domain
Zm00001eb161030	-0.590151	1.46463	-1.82981	0.631498	0.997028	-0.256555	0.169839	0.182431	1.29e-09	2.55e-06	0.0254187	0.00565059	0.739509	0.528941	ATP-dependent helicase, C-terminal
Zm00001eb232660	-0.152458	0.450583	-1.47389	-0.0246933	0.217455	-1.12284	-0.253674	0.759005	0.111779	3.86e-06	0.954308	0.663259	0.000935327	0.245384	ATP-dependent RNA helicase Ski2, C-terminal
Zm00001eb254030	-0.96253	-0.496849	-1.03841	-0.816436	0.64895	0.5568	0.333512	0.000143476	0.0563446	2.56e-05	0.000288679	0.0562644	0.0169306	0.0341069	ATP-dependent RNA helicase Ski2, C-terminal
Zm00001eb284760	0.268256	1.04347	0.890342	1.07735	1.48835	2.11683	1.52815	0.826431	0.0683229	0.514927	0.401397	0.136513	0.0130502	0.0454735	ATP-grasp fold, ATP-dependent carboxylate-amine ligase-type
Zm00001eb277730	-0.199977	-1.15065	-0.940769	0.258171	4.06771	3.31126	5.48577	0.97938	0.928181	0.724812	0.916768	0.0981028	0.406872	0.00908157	ATP-grasp fold, succinyl-CoA synthetase-type
Zm00001eb283930	NA	NA	-2.06894	-0.106696	5.39265	2.54838	5.48648	NA	NA	0.500427	0.969623	0.116841	0.726444	0.00665101	ATP-grasp fold, succinyl-CoA synthetase-type
Zm00001eb089390	-1.2702	-1.54361	-0.54269	-1.30091	-0.954077	-0.236565	-0.707289	1.06e-10	1.24e-30	0.228649	0.000121532	0.00385652	0.582825	6.27e-05	ATP-sulfurylase PUA-like domain
Zm00001eb187980	2.71686	0.879656	-0.138123	-1.047	0.158844	-2.69004	-1.75979	8.18e-37	0.00178174	0.961318	0.14899	0.876907	0.000178668	9.95e-07	ATPase family AAA domain-containing protein 3, domain of unknown function DUF3523
Zm00001eb252170	1.96096	0.753819	-0.280454	0.230925	-0.555531	-2.79725	-1.07078	2.8e-21	0.000788167	0.777551	0.753327	0.0716441	2.55e-10	0.00261568	ATPase family AAA domain-containing protein 3, domain of unknown function DUF3523
Zm00001eb000930	-2.64174	1.06306	-2.04997	0.464111	1.56002	2.14684	0.96634	0.0252682	0.0411437	0.00243297	0.335731	0.000631394	0.32017	0.0336125	ATPase, AAA-type, core
Zm00001eb020330	4.17712	0.309979	4.67833	1.19839	-0.68494	-0.204237	0.208239	1.37e-168	0.0631477	2.52e-88	8.32e-08	0.000114895	0.52518	0.439303	ATPase, AAA-type, core
Zm00001eb033130	0.0843409	-0.768491	2.98827	0.0693692	-0.647846	2.2165	0.191816	0.910144	0.0260432	0.000273358	0.966694	0.211016	0.00311472	0.905022	ATPase, AAA-type, core
Zm00001eb043400	-1.17392	-0.687999	0.130826	-0.768709	0.242879	1.53231	0.169631	0.0149654	0.0817478	0.922483	0.272528	0.804353	0.00683669	0.809288	ATPase, AAA-type, core
Zm00001eb072100	-0.787405	-0.339222	-1.73543	-0.663754	-0.0568051	-1.0231	-0.376338	0.0523533	0.484855	3.42e-05	0.00781493	0.932701	0.0589721	0.173065	ATPase, AAA-type, core
Zm00001eb078870	-3.14063	0.302993	-5.4983	-4.60321	3.74685	1.38182	-1.15128	7.42e-07	0.650679	3.09e-27	2.69e-27	3.91e-15	0.173472	0.000554182	ATPase, AAA-type, core
Zm00001eb116580	-1.53957	-1.44161	-1.7661	-0.645869	-0.665247	-0.902638	0.133568	3.4e-27	2.76e-16	5.04e-06	0.133735	0.0905542	8.98e-05	0.737035	ATPase, AAA-type, core
Zm00001eb119440	1.31988	-0.209579	-0.352355	-0.365441	-1.35814	-3.0447	-1.50784	3.73e-09	0.61955	0.640431	0.657835	3.16e-05	4.55e-19	0.000227965	ATPase, AAA-type, core
Zm00001eb133610	-0.684764	0.117904	0.735446	1.53672	-1.31477	0.103219	0.111713	0.0760939	0.851058	0.434593	0.139987	3.74e-05	0.920494	0.931256	ATPase, AAA-type, core
Zm00001eb164380	4.02235	1.29112	6.10322	4.02581	-3.02078	-0.961622	-0.280353	1.57e-151	2.11e-24	4.53e-40	4.49e-23	1.4e-16	0.00528415	0.346361	ATPase, AAA-type, core
Zm00001eb188400	0.257903	1.92467	0.126765	-0.0637305	1.56023	1.41142	-0.415181	0.919525	0.0357302	0.955319	0.954297	0.150485	0.240682	0.688529	ATPase, AAA-type, core
Zm00001eb222570	1.22396	-0.171945	0.831877	-0.31474	0.420374	0.00756263	0.283563	5.82e-26	0.212886	0.00693619	0.0184516	0.00394893	0.980892	0.00175431	ATPase, AAA-type, core
Zm00001eb234160	5.32356	-0.803857	6.48148	0.145585	-0.46152	0.670693	0.493768	0	0.000386492	6.68e-68	0.756677	0.0816863	0.060301	0.107035	ATPase, AAA-type, core
Zm00001eb251490	1.06221	1.67796	-1.05838	0.619828	1.15536	-0.981284	0.103221	0.124937	0.000361486	0.169066	0.209193	0.0501829	0.288714	0.905022	ATPase, AAA-type, core
Zm00001eb254090	3.08144	-0.0390381	3.2022	0.574341	-0.323963	-0.214853	0.294336	3.75e-130	0.939666	8.92e-51	0.0176187	0.215918	0.372719	0.207966	ATPase, AAA-type, core
Zm00001eb257200	0.554247	0.158097	1.07308	0.751425	-0.552019	-0.0488811	0.0465751	3.45e-06	0.324134	7.84e-09	1.3e-05	0.000488218	0.85632	0.865576	ATPase, AAA-type, core
Zm00001eb272100	1.22618	0.783943	1.67023	1.52571	-0.575981	-0.153792	0.169787	3.93e-22	3.61e-12	3.41e-05	0.000159048	0.153844	0.645342	0.628352	ATPase, AAA-type, core
Zm00001eb279710	4.00962	-0.541538	5.83603	1.19723	-2.32525	-0.524603	-0.579343	1.23e-68	0.632733	4.5e-23	0.0675228	7.36e-05	0.212179	0.308045	ATPase, AAA-type, core
Zm00001eb293170	-0.283576	-0.0234024	-1.46606	0.304329	0.659707	-0.545748	0.992867	0.629718	0.979453	0.0151397	0.777609	0.161025	0.493954	0.0981285	ATPase, AAA-type, core
Zm00001eb293780	4.27195	-0.514822	6.15769	0.782935	-1.47389	0.391593	-0.168776	2.26e-155	0.492084	1.4e-68	0.0487705	5.89e-07	0.243484	0.834784	ATPase, AAA-type, core
Zm00001eb297510	0.222037	-0.359493	2.42568	-0.658125	0.892604	3.07863	0.596444	0.833303	0.714785	2.21e-09	0.410393	0.183567	9.35e-20	0.432472	ATPase, AAA-type, core
Zm00001eb302560	-0.525421	-2.53242	-0.159592	-2.53258	2.52549	2.87323	2.53345	0.282233	4.17e-10	0.865548	1.47e-05	1.8e-06	3.45e-26	6.24e-07	ATPase, AAA-type, core
Zm00001eb351270	1.16104	0.417948	0.967595	0.942182	-0.439685	-0.651728	0.0897352	1.02e-21	0.000922157	2.3e-05	7.38e-10	0.0102447	0.000323243	0.647972	ATPase, AAA-type, core
Zm00001eb372740	-0.823645	-0.772065	-2.19602	-0.494521	3.08836	1.70316	3.37194	0.779641	0.841519	0.0476198	0.637882	0.00110452	0.454956	0.00105528	ATPase, AAA-type, core
Zm00001eb431070	-1.30544	-0.0584524	-1.61425	-0.41747	0.360615	0.0327165	0.00642235	1.46e-05	0.928181	7.73e-06	0.144609	0.336399	0.963338	0.99451	ATPase, AAA-type, core
Zm00001eb058170	0.647633	0.182986	-2.44899	-0.997058	5.04607	1.95498	3.87156	0.605264	0.937544	0.0129599	0.19433	1.57e-13	0.0895031	1.22e-15	ATPase, BadF/BadG/BcrA/BcrD type
Zm00001eb290580	0.202507	0.237225	-1.55427	-1.48412	1.08978	-0.694025	-0.625593	0.797027	0.754611	0.00760402	0.00041018	0.0257426	0.343457	0.140308	ATPase, dynein-related, AAA domain
Zm00001eb435050	-2.15883	-0.514624	-0.158097	1.46032	-3.30907	-1.32874	-1.33035	0.00697443	0.757003	0.966339	0.125421	8.33e-05	0.444907	0.257895	ATPase, F1/V1/A1 complex, alpha/beta subunit, N-terminal domain
Zm00001eb435450	-0.68768	-1.56003	-0.175947	-0.1411	-1.45203	-0.944541	-0.0277792	0.682888	2.84e-07	0.893686	0.897224	0.0108114	0.437113	0.97128	ATPase, F1/V1/A1 complex, alpha/beta subunit, N-terminal domain
Zm00001eb436800	0.0936872	-0.287723	0.713552	-0.563778	-1.15229	-0.558359	-1.42814	0.974845	0.880603	0.0777212	0.204861	0.0529482	0.462821	0.00104038	ATPase, F1/V1/A1 complex, alpha/beta subunit, N-terminal domain
Zm00001eb039140	-1.95466	-0.621574	0.578398	1.50466	-3.49464	-0.983656	-1.36353	0.0373176	0.702198	0.839963	0.274671	0.000635217	0.643728	0.303893	ATPase, F1/V1/A1 complex, alpha/beta subunit, nucleotide-binding domain
Zm00001eb434640	3.43184	1.5562	6.40463	4.24372	-2.92141	0.0541489	-0.238422	0.221399	0.895739	0.000532349	0.148898	0.570068	0.978331	0.967131	ATPase, F1/V1/A1 complex, alpha/beta subunit, nucleotide-binding domain
Zm00001eb434920	-1.95466	-0.621574	0.578398	1.50466	-3.49464	-0.983656	-1.36353	0.0373176	0.702198	0.839963	0.274671	0.000635217	0.643728	0.303893	ATPase, F1/V1/A1 complex, alpha/beta subunit, nucleotide-binding domain
Zm00001eb435190	-1.95466	-0.621574	0.578398	1.50466	-3.49464	-0.983656	-1.36353	0.0373176	0.702198	0.839963	0.274671	0.000635217	0.643728	0.303893	ATPase, F1/V1/A1 complex, alpha/beta subunit, nucleotide-binding domain
Zm00001eb437040	-0.218245	1.71546	5.96941	5.6458	-1.93138	4.22253	2.00899	0.923395	0.0014254	2.68e-06	8.04e-07	0.34768	1.38e-05	4.29e-10	ATPase, F1/V1/A1 complex, alpha/beta subunit, nucleotide-binding domain
Zm00001eb056430	-1.0518	0.374584	0.732888	0.771967	0.346787	2.13399	0.749171	4.44e-09	0.0150233	0.349296	0.00495703	0.282665	0.000129346	1.66e-07	ATPase, OSCP/delta subunit
Zm00001eb194350	-1.26399	-0.619234	0.380955	1.32535	-1.29068	0.338988	0.659302	1.41e-10	0.00376273	0.40633	1.51e-05	0.000151982	0.17448	0.000164829	ATPase, OSCP/delta subunit
Zm00001eb345260	0.442548	-0.792801	-0.654253	-0.524154	-0.297747	-1.40321	-0.0241299	0.0750831	3.52e-06	0.0406747	0.0121339	0.254361	8.96e-06	0.93316	ATPase, V1 complex, subunit C
Zm00001eb414980	6.16025	2.02366	3.00758	NA	-1.28659	-4.38073	-3.11191	3.57e-05	0.783004	0.679476	NA	0.876907	0.00551344	0.67557	ATPase, V1 complex, subunit D
Zm00001eb111070	-0.403772	-0.277931	0.564143	0.127887	0.0935882	1.05004	0.505835	0.0441671	0.187985	0.0545513	0.760474	0.848551	5.85e-07	0.00160056	ATPase, V1 complex, subunit F
Zm00001eb323620	1.77651	-0.0803907	1.92574	-0.0632119	-0.183091	-0.0496779	-0.160328	5.32e-74	0.72903	5.77e-40	0.888023	0.185515	0.82693	0.563275	ATPase, V1 complex, subunit H
Zm00001eb193370	0.0336402	0.188076	-0.240156	1.14315	-1.98728	-2.28577	-1.02474	0.97938	0.845626	0.919792	0.399332	0.0475691	0.00071762	0.07509	Atypical dual-specificity phosphatase Siw14-like
Zm00001eb278930	-0.877872	0.0146119	-1.85006	0.510405	-1.07431	-2.05745	-0.573608	2.68e-08	0.964345	4.29e-08	0.102618	3.28e-05	2.19e-15	0.000131403	Atypical dual-specificity phosphatase Siw14-like
Zm00001eb373490	-4.34966	0.54547	-1.40985	4.04817	-3.38133	-0.485338	0.12474	2.43e-95	0.0237571	0.196045	3.34e-15	8.29e-12	0.70599	0.819129	Atypical dual-specificity phosphatase Siw14-like
Zm00001eb105850	-0.759995	-0.223622	-0.0785823	0.607211	0.419914	1.08124	1.25625	1.26e-06	0.228237	0.952421	0.294049	0.400064	4.87e-05	4.63e-06	Autophagy protein Atg8 ubiquitin-like
Zm00001eb171400	-0.131114	0.0626506	0.988309	0.883586	-1.20865	-0.10684	-0.382234	0.551581	0.841028	1.94e-05	9.56e-07	2.35e-16	0.772137	0.021689	Autophagy protein Atg8 ubiquitin-like
Zm00001eb431210	-0.0538915	-0.295885	0.0801144	1.01628	-0.848345	-0.730725	0.469319	0.844245	0.0602472	0.869476	0.00393623	1.09e-06	0.000310442	0.170912	Autophagy protein Atg8 ubiquitin-like
Zm00001eb092080	-1.06028	0.330039	-0.375328	0.553088	-0.423376	0.252071	-0.194695	0.0106659	0.326478	0.540794	0.101107	0.256817	0.80225	0.598669	Autophagy-related protein 13, N-terminal
Zm00001eb186120	-0.501416	-0.249012	-1.69703	-0.229656	0.154353	-1.05151	0.179961	0.0058939	0.169917	6.64e-11	0.600979	0.578372	0.000142484	0.646858	Autophagy-related protein 13, N-terminal
Zm00001eb248750	0.382697	-0.467431	-0.606656	-0.334392	-0.5659	-1.57253	-0.426961	0.069839	0.00400647	0.0439757	0.0924097	0.000459068	1.47e-08	0.0208682	Autophagy-related protein 13, N-terminal
Zm00001eb427540	-1.01155	0.808429	-1.30501	0.0834749	1.45677	1.16675	0.737438	0.02556	0.0052181	0.151016	0.916768	0.0047042	0.217981	0.00786567	Autophagy-related protein 13, N-terminal
Zm00001eb057050	1.55119	-0.84561	2.07243	-0.137367	-0.86477	-0.364517	-0.152472	9.69e-32	3.3e-11	5.68e-15	0.720453	7.5e-08	0.187044	0.597547	Autophagy-related protein 16
Zm00001eb013720	1.014	0.200058	0.606769	1.6823	4.00777	3.59964	5.49132	0.335699	0.931703	0.600577	0.0303713	2.01e-06	1.44e-10	1.29e-53	Autophagy-related protein 27
Zm00001eb391210	0.0759754	-0.2191	0.392175	-0.166877	-1.07065	-0.775042	-1.01217	0.729076	0.124783	0.4187	0.764264	0.000162958	0.000867795	6.58e-13	Autophagy-related protein 3
Zm00001eb216570	NA	NA	-3.50648	-0.598661	8.01965	3.74437	7.61461	NA	NA	0.0116072	0.471766	1.9e-08	0.550982	4.64e-07	Autophagy-related protein 3, N-terminal
Zm00001eb230080	1.22235	-0.0250064	1.15293	0.180093	-0.360224	-0.439163	-0.149117	2.08e-09	0.962816	0.000871481	0.598962	0.20557	0.265452	0.674423	Autophagy-related protein 5
Zm00001eb280540	0.837882	0.0156884	-0.157776	-0.426397	-0.104271	-1.12303	-0.541959	0.000550266	0.97913	0.777551	0.00801891	0.827915	0.000331674	0.000191068	Autophagy-related, C-terminal
Zm00001eb031190	-3.74382	0.0255026	-4.04732	0.679599	1.21497	0.896061	1.87423	8.59e-15	0.964653	1.57e-06	0.0977857	7.03e-05	0.652531	7.43e-12	AUX/IAA domain
Zm00001eb051060	-4.8108	-1.15086	1.17424	-0.775893	0.839667	6.81665	1.21915	0.00299582	0.319895	0.060421	0.366604	0.334001	2.21e-06	0.294891	AUX/IAA domain
Zm00001eb056870	-0.83179	0.462177	0.396902	-0.529803	0.498652	1.71737	-0.491815	0.25553	0.485168	0.777551	0.672852	0.687382	0.0104998	0.407208	AUX/IAA domain
Zm00001eb060950	1.50107	-0.574417	0.411763	-3.27644	3.12053	2.00899	0.422054	0.178877	0.862511	0.857194	0.028738	0.0331403	0.00182423	0.879923	AUX/IAA domain
Zm00001eb121410	-0.619723	-0.219225	-0.370088	0.453599	-2.05028	-1.82469	-1.37331	0.0609402	0.653643	0.574268	0.125924	5.07e-11	2.48e-05	3.38e-08	AUX/IAA domain
Zm00001eb122410	1.07633	-0.291956	-0.331217	-0.35734	-0.267636	-1.69171	-0.327697	1.04e-18	0.0107107	0.316786	0.166129	0.333116	1.59e-27	0.000952238	AUX/IAA domain
Zm00001eb129570	1.18167	0.0915666	-0.200005	-0.460968	0.175609	-1.22171	-0.368048	0.000413272	0.928181	0.839431	0.483521	0.864163	0.00211055	0.363118	AUX/IAA domain
Zm00001eb133000	-0.40216	0.749313	-2.05723	-0.445942	0.62471	-1.04097	-0.564677	0.220933	0.000136767	2.84e-05	0.46128	0.222389	0.0115025	0.00932929	AUX/IAA domain
Zm00001eb135570	1.89712	-0.511485	1.84003	0.0210277	2.03735	1.97338	2.57409	7.12e-11	0.064495	6.78e-10	0.959092	2.09e-20	9.6e-08	2.9e-44	AUX/IAA domain
Zm00001eb142540	0.393759	-0.208421	-1.58748	-1.08374	0.214346	-1.79254	-0.655557	0.0443467	0.268929	0.000127979	6.01e-06	0.49465	2.93e-07	7.18e-05	AUX/IAA domain
Zm00001eb153660	1.20978	-0.267256	0.756182	-0.294099	-1.32593	-1.8125	-1.34781	3.85e-13	0.182832	0.363285	0.655319	3.09e-09	0.00131273	5.6e-05	AUX/IAA domain
Zm00001eb156910	-0.750053	0.699774	-0.278491	1.0139	0.599101	1.06994	0.918472	0.0018759	2.82e-05	0.77615	0.000114218	0.0123104	0.0758168	4.75e-06	AUX/IAA domain
Zm00001eb174180	-2.96834	-1.71026	-2.80014	-1.8345	-0.401243	-0.220256	-0.528757	0.0149458	0.0702223	0.112134	0.361332	0.833023	0.949174	0.868122	AUX/IAA domain
Zm00001eb191370	-0.680703	-0.00278792	-1.42595	0.111712	0.188476	-0.567565	0.308741	0.000344686	0.98963	8.44e-07	0.801474	0.528176	0.0883776	0.110936	AUX/IAA domain
Zm00001eb207450	2.17415	-0.0500547	1.64287	-1.38681	0.113222	-0.421026	-1.21772	2.88e-15	0.94809	0.00246729	0.00450032	0.888903	0.492426	0.00261284	AUX/IAA domain
Zm00001eb212890	-1.07867	-0.173845	-2.72671	-6.91688	4.93704	3.28984	-1.80705	0.910144	0.979453	0.311972	0.0246607	0.0367521	0.560263	0.841294	AUX/IAA domain
Zm00001eb215120	-0.884461	1.64958	0.17177	-0.532842	3.39048	4.42792	1.21159	0.476849	0.00316037	0.78159	0.123696	2.21e-15	2.01e-12	0.000705192	AUX/IAA domain
Zm00001eb218860	-3.80589	-2.31205	-0.599914	-1.99871	3.79918	6.98647	4.11354	0.12318	0.240815	0.348672	8.38e-05	3.84e-09	4.59e-06	0.000923079	AUX/IAA domain
Zm00001eb227100	-1.0378	-0.400146	-0.917983	-1.14174	0.517836	0.617126	-0.218279	9.12e-05	0.10375	0.0143212	0.000717999	0.112291	0.117463	0.594719	AUX/IAA domain
Zm00001eb232120	0.140728	0.603201	-2.66386	-3.04286	3.28679	0.482871	-0.3556	0.910144	0.374699	0.000900655	8.19e-06	1.07e-06	0.65974	0.650802	AUX/IAA domain
Zm00001eb243930	-0.788008	-0.201957	-1.17901	-0.445864	0.450644	0.0454249	0.211921	9.49e-09	0.149164	1.02e-07	0.0464817	0.0324027	0.883729	0.103757	AUX/IAA domain
Zm00001eb258220	0.745688	0.991054	0.768943	2.95131	-2.11023	-2.10084	-0.144976	0.408954	0.203538	0.736066	0.0028515	0.0686318	0.0426759	0.905022	AUX/IAA domain
Zm00001eb271530	-0.199977	3.87725	-0.592816	-2.15184	6.0732	5.67476	0.0527954	0.97938	0.0644826	0.777551	0.121638	0.0020535	0.00360525	0.984129	AUX/IAA domain
Zm00001eb276990	0.014314	0.134815	-1.08383	0.19777	-0.29093	-1.40056	-0.223173	0.97938	0.605934	0.00164306	0.654108	0.388036	5.53e-07	0.312251	AUX/IAA domain
Zm00001eb283560	-2.96063	0.762953	-2.09502	0.131326	3.11366	3.99605	2.48926	0.103481	0.46301	0.0767006	0.920395	0.00021674	0.0530414	3.51e-05	AUX/IAA domain
Zm00001eb293610	-3.27682	-1.05972	-3.66139	-0.01097	3.3588	2.94829	4.41266	0.271701	0.758975	0.0138941	0.99426	0.00276535	0.644722	0.00228465	AUX/IAA domain
Zm00001eb295580	0.244197	-0.26958	-1.41196	-0.530611	0.547849	-1.11897	0.293862	0.676909	0.671225	0.00924856	0.49332	0.199296	0.0664864	0.760862	AUX/IAA domain
Zm00001eb301590	-0.874492	-0.547151	-1.5644	-4.62731	2.93427	2.22867	-1.14091	8.39e-05	0.00844737	0.000156327	5.55e-19	4.86e-16	3.86e-27	0.0214165	AUX/IAA domain
Zm00001eb332360	-1.77967	-0.48564	-1.51817	0.399995	-0.927165	-0.67595	-0.0373158	0.000958067	0.353052	0.0374941	0.476945	0.0392583	0.604662	0.961651	AUX/IAA domain
Zm00001eb336930	0.628393	0.504161	0.581513	-0.1524	-0.448551	-0.505624	-1.09916	0.00910292	0.00647049	0.0816605	0.720558	0.104493	0.143775	1.33e-10	AUX/IAA domain
Zm00001eb343460	-0.858962	-0.108908	-1.02681	0.919259	-0.717055	-0.890136	0.316611	2.11e-07	0.743647	0.0270771	0.000602278	0.0077055	0.0327229	0.137786	AUX/IAA domain
Zm00001eb350000	-0.870376	-0.0759357	-1.02456	0.061855	-1.46154	-1.6361	-1.32255	0.216217	0.940816	0.758426	0.977374	0.387839	0.255926	0.0289676	AUX/IAA domain
Zm00001eb350370	-1.00444	-0.288628	-1.32485	-0.858099	1.29613	0.95939	0.732655	0.000376777	0.312155	0.000118283	0.0401765	4.38e-05	0.00731075	0.0201072	AUX/IAA domain
Zm00001eb360250	-0.902002	-0.44944	0.487798	-0.130431	0.320554	1.69746	0.646625	4.52e-05	0.024166	0.100009	0.743067	0.315244	1.04e-14	1.32e-05	AUX/IAA domain
Zm00001eb373970	1.69511	0.0368629	1.01349	-0.962074	0.650027	-0.0592961	-0.344718	1.64e-09	0.967064	0.0754705	0.00122151	0.0716138	0.932986	0.545749	AUX/IAA domain
Zm00001eb375570	2.00846	0.667118	-1.46989	0.525755	-2.73086	-6.22309	-2.86173	0.0166609	0.688807	0.731289	0.887095	0.0669507	3.74e-05	0.0139295	AUX/IAA domain
Zm00001eb433020	-1.98442	-2.00504	-0.536123	-2.16547	1.22605	2.64764	1.07443	0.32598	0.170838	0.699649	0.02367	0.181058	0.223353	0.62219	AUX/IAA domain
Zm00001eb031700	-0.379555	0.0470353	-1.91406	-0.531727	1.63745	0.104406	1.06351	0.466515	0.955458	0.00208459	0.0171839	2.25e-10	0.920445	0.00111589	Auxin response factor
Zm00001eb045640	-0.70409	-0.29685	-1.69797	-0.772147	0.940515	-0.0652968	0.470402	0.0137179	0.431841	6.12e-08	0.00221336	0.000110006	0.905808	0.153567	Auxin response factor
Zm00001eb066640	-1.51063	-0.165326	-3.08958	-1.78302	1.42016	-0.165763	-0.192929	2.82e-05	0.743885	4.94e-07	2.64e-11	4.28e-06	0.896968	0.546648	Auxin response factor
Zm00001eb067270	-0.156124	-1.10568	7.3627	2.78205	1.19529	8.73035	5.0903	0.981482	0.928181	1.64e-26	0.118204	0.796799	1.87e-11	0.0185235	Auxin response factor
Zm00001eb136130	-0.0801167	0.514414	-1.74253	-0.224741	0.755098	-0.919237	0.0215672	0.901887	0.0229982	1.24e-08	0.407473	0.000636785	0.0391163	0.950059	Auxin response factor
Zm00001eb157270	-0.978521	-0.323408	-2.14983	-0.520404	0.101453	-1.08521	-0.0910454	0.00105999	0.343566	5.71e-09	0.213486	0.874721	0.01293	0.892222	Auxin response factor
Zm00001eb221620	-1.69237	-0.534445	-3.27951	-0.764057	0.603444	-0.995865	0.378723	7.07e-13	0.00390627	3.27e-23	0.00487093	0.0120293	0.0409526	0.124733	Auxin response factor
Zm00001eb224680	-0.477348	0.845384	-1.287	-1.38373	2.51024	1.69261	0.286744	0.17014	4.03e-05	5.05e-05	0.000827773	2.38e-30	3.96e-06	0.614906	Auxin response factor
Zm00001eb273540	-1.58445	-1.07457	-1.49725	0.406094	-0.487945	-0.406156	0.997872	3.12e-19	4.06e-10	0.000719726	0.369789	0.137057	0.443748	0.000133542	Auxin response factor
Zm00001eb370810	-2.2639	-0.0537349	-4.43306	-1.65742	1.25869	-0.936129	-0.339849	2.23e-08	0.93552	5.43e-19	7.67e-07	4.65e-08	0.437499	0.459791	Auxin response factor
Zm00001eb433460	-0.9427	0.267102	-1.77896	-0.328194	0.567556	-0.264108	-0.0218965	0.0415148	0.581571	0.0202156	0.350136	0.0812618	0.882948	0.971978	Auxin response factor
Zm00001eb410760	0.419664	0.1688	0.398963	1.13501	0.0415904	0.0151946	1.0157	0.218481	0.760254	0.500698	2.88e-05	0.941257	0.980892	5.53e-06	Auxin-binding protein
Zm00001eb410780	0.260791	0.191973	-1.09365	-1.0511	-0.433513	-1.81991	-1.67291	0.528453	0.710379	0.637504	0.350125	0.741864	0.438978	1.28e-05	Auxin-binding protein
Zm00001eb440220	-0.423448	1.46124	-0.015132	0.333657	1.09899	1.4956	-0.01893	0.81129	0.0380351	0.986024	0.690718	0.155109	0.162956	0.99451	Auxin-binding protein
Zm00001eb155680	NA	NA	-1.80985	-3.41336	7.11371	4.53506	3.88685	NA	NA	0.247854	0.00827677	4.18e-05	0.212046	0.407208	AWPM-19-like
Zm00001eb306010	1.98705	0.31586	3.91634	-2.87746	1.55181	3.48912	-1.6349	0.240119	0.939666	0.0080242	0.320603	0.54422	0.00666671	0.644675	AWPM-19-like
Zm00001eb346830	-1.57406	-1.513	-0.205733	-2.81577	2.71962	4.0851	1.42296	0.298838	0.260992	0.890499	4.36e-05	3.44e-05	0.000237177	0.310131	AWPM-19-like
Zm00001eb360960	-0.763871	-1.68683	-0.315291	-1.8396	2.42222	2.87471	2.27563	0.754483	0.299062	0.848675	0.00946222	0.00141477	0.0688915	0.064773	AWPM-19-like
Zm00001eb413170	-0.317604	-1.00894	-0.773343	1.01312	-1.86004	-2.34072	0.163759	0.221632	0.000547168	0.423042	0.219678	0.00455747	1.89e-12	0.823665	B domain of TMEM189, localisation domain
Zm00001eb413200	1.95031	-0.546234	2.56655	1.80804	-3.02586	-2.45075	-0.672688	0.000398803	0.713315	0.158166	0.360625	0.0222651	0.00190872	0.666622	B domain of TMEM189, localisation domain
Zm00001eb254660	0.269076	0.513131	-2.01754	-1.14783	0.0102324	-2.309	-1.64765	0.664517	0.281802	0.00584947	0.00012643	0.98709	0.00072789	2.86e-09	B-block binding subunit of TFIIIC
Zm00001eb254750	2.4629	1.99086	-3.13264	-0.956005	4.38783	-1.23746	1.44029	0.177641	0.200986	0.107199	0.451472	0.000974848	0.76527	0.05855	B-block binding subunit of TFIIIC
Zm00001eb054810	-2.31754	-0.509961	0.345265	0.85989	-1.2241	1.44604	0.151388	1.47e-86	1.18e-06	0.777551	1.49e-13	5.33e-23	0.0414625	0.185611	B-box-type zinc finger
Zm00001eb078490	0.350476	-0.665853	1.09172	0.939714	-1.22749	-0.498647	0.3835	0.0988362	0.000211423	3.85e-06	1.95e-05	1.03e-06	0.0144503	0.0228265	B-box-type zinc finger
Zm00001eb078770	-1.80762	0.996438	-1.55551	2.60281	-1.3038	-1.06422	0.307763	1.23e-22	3.8e-15	0.000156856	2.42e-13	0.000603476	7.61e-05	0.0097785	B-box-type zinc finger
Zm00001eb103370	0.306343	-0.0756077	0.658439	0.929537	-1.59616	-1.25244	-0.585029	0.0883022	0.781653	0.0128999	2.69e-06	7.19e-20	9.36e-08	4.7e-05	B-box-type zinc finger
Zm00001eb120740	-0.813256	1.80922	-1.6152	1.61942	1.43855	0.633672	1.25675	0.102236	4.7e-12	0.0114044	9.98e-07	0.000637815	0.502011	2.87e-09	B-box-type zinc finger
Zm00001eb184110	1.05131	-0.478247	1.17736	0.462605	-0.845882	-0.733357	0.100622	2.57e-16	1.6e-05	1.51e-06	0.104832	0.000256078	4.53e-07	0.650064	B-box-type zinc finger
Zm00001eb186150	-2.4165	-1.52239	-4.09892	-3.054	4.27238	2.58316	2.74998	0.663943	0.758929	0.0114849	0.0244519	0.00567668	0.624998	0.219535	B-box-type zinc finger
Zm00001eb189080	-0.900254	-0.703438	-1.50824	-0.358711	-0.308301	-0.927933	0.0410942	0.000194447	0.000556987	0.000500089	0.493183	0.555085	0.0153854	0.905022	B-box-type zinc finger
Zm00001eb227830	2.52403	-0.499653	5.28176	-0.242602	-0.0964075	2.66642	0.170838	3.49e-11	0.574388	1.56e-20	0.809216	0.932701	2.05e-07	0.862808	B-box-type zinc finger
Zm00001eb246600	1.03123	-0.39236	1.26588	0.208372	-0.728377	-0.508407	-0.122189	3.29e-17	0.000170887	1.15e-14	0.282697	3.37e-06	0.000471454	0.311916	B-box-type zinc finger
Zm00001eb253650	2.1887	0.620698	3.41665	2.0771	0.390057	1.61095	1.85281	6.76e-51	0.00015137	1.54e-11	4.12e-05	0.5966	2.51e-09	5.84e-24	B-box-type zinc finger
Zm00001eb270930	0.429119	0.171931	-1.4058	0.560535	-0.420571	-2.27404	-0.0246672	0.232781	0.76348	0.0283043	0.304604	0.449448	1.88e-06	0.969092	B-box-type zinc finger
Zm00001eb272430	-1.07867	-1.07025	2.90931	0.838059	2.79494	6.79763	4.71512	0.910144	0.928181	0.0195753	0.724388	0.252154	0.000105004	0.0241658	B-box-type zinc finger
Zm00001eb280600	2.72956	0.262849	2.42945	1.40144	3.05135	2.76464	4.20245	0.000376777	0.928181	0.0343278	0.198927	0.00679886	0.00168274	2.71e-12	B-box-type zinc finger
Zm00001eb283990	-1.49674	-1.05858	0.0658504	0.0794435	-0.725678	0.82432	0.417105	3.41e-18	7.16e-16	0.90599	0.8756	0.00137883	0.00111323	0.024701	B-box-type zinc finger
Zm00001eb319460	1.51298	-0.42894	1.1816	-0.388902	-0.355246	-0.697961	-0.310152	2.77e-26	2.11e-05	4.25e-11	0.0470646	0.0235321	0.000662914	0.0312649	B-box-type zinc finger
Zm00001eb379950	0.791293	-0.693803	1.31359	0.0419171	0.612317	1.1415	1.35184	0.0260968	0.00324263	0.148668	0.945807	0.0640372	0.201152	3.9e-06	B-box-type zinc finger
Zm00001eb001550	-0.999226	0.713342	-3.40362	-0.910223	1.60802	-0.796034	-0.0171291	0.613274	0.600914	0.0274091	0.433778	0.141827	0.856389	0.99451	B3 DNA binding domain
Zm00001eb022070	-1.81127	-0.704296	-1.69503	-0.919691	-0.786135	-0.679223	-0.996034	0.0127008	0.276507	0.18651	0.416764	0.33089	0.739577	0.254844	B3 DNA binding domain
Zm00001eb051370	-1.21	-0.436729	-0.490703	0.606828	-0.638673	0.0645146	0.409519	6.5e-08	0.0359205	0.225239	0.0012952	0.00230906	0.899221	0.0382537	B3 DNA binding domain
Zm00001eb066270	0.761804	-1.15065	-1.41453	-0.137473	4.96233	2.79138	5.98421	0.941284	0.928181	0.577454	0.957024	0.0215351	0.49326	0.00859968	B3 DNA binding domain
Zm00001eb076420	0.733529	0.312283	2.64317	0.580107	1.2022	3.09218	1.48042	0.830037	0.939666	0.0110319	0.777284	0.599888	0.00921833	0.445015	B3 DNA binding domain
Zm00001eb082150	-1.26876	-0.874622	-2.5499	-1.31171	0.253144	-1.0435	-0.179549	1.3e-22	6.32e-13	1.93e-23	2.09e-08	0.455285	4.58e-12	0.119751	B3 DNA binding domain
Zm00001eb088080	-1.79195	-0.929461	-0.617106	-1.1741	-0.807746	0.345189	-1.04474	3.62e-17	1.59e-06	0.299456	0.0177608	0.0599506	0.475409	0.000753636	B3 DNA binding domain
Zm00001eb106940	-1.34847	0.645949	-2.16003	0.0363042	0.615169	-0.208904	0.0126999	2.7e-05	0.00612817	2.63e-09	0.932591	0.0223323	0.816529	0.985093	B3 DNA binding domain
Zm00001eb111570	-0.308701	-0.480263	-0.839868	-2.14689	2.98699	2.46257	1.32995	0.486646	0.256481	0.386543	5.91e-05	5.77e-10	0.000129826	0.000286493	B3 DNA binding domain
Zm00001eb118970	-0.86824	-0.197581	-2.00049	-0.46747	-0.221647	-1.37383	-0.486494	0.000228826	0.439339	7.52e-07	0.15026	0.567651	0.000981355	0.0103657	B3 DNA binding domain
Zm00001eb143690	NA	NA	5.56182	NA	NA	4.45972	NA	NA	NA	0.0177928	NA	NA	0.0791599	NA	B3 DNA binding domain
Zm00001eb152940	-1.92189	0.0324629	-3.05462	-0.164548	0.447377	-0.699259	0.255177	6.76e-18	0.941879	5.49e-28	0.420763	0.0122057	0.144409	0.357339	B3 DNA binding domain
Zm00001eb156040	0.709963	0.408854	-0.58013	1.39875	-0.324912	-1.63287	0.671185	0.00662294	0.0285212	0.400766	0.0159619	0.667354	2.96e-07	0.0370573	B3 DNA binding domain
Zm00001eb168870	0.482466	0.0753035	-2.21731	-2.47573	0.214279	-2.49453	-2.32982	0.0368963	0.905616	1.42e-09	7.44e-09	0.452601	8.04e-12	2.23e-09	B3 DNA binding domain
Zm00001eb171080	-1.24758	-0.0206823	-0.21212	0.467812	-0.492342	0.528317	0.00216346	2.07e-11	0.950701	0.592116	0.0897797	0.0342051	0.0537011	0.99451	B3 DNA binding domain
Zm00001eb182260	-1.0535	-0.111923	-1.15169	-0.331993	-0.156714	-0.262596	-0.37147	1.08e-08	0.72903	0.000519281	0.55548	0.632476	0.58047	0.397058	B3 DNA binding domain
Zm00001eb185290	-0.842747	-0.788762	-0.876546	-0.166344	1.04739	0.999293	1.6759	0.00530724	0.00367608	0.0339233	0.825609	0.00415594	0.00319487	4.26e-08	B3 DNA binding domain
Zm00001eb187370	-2.40486	-0.88251	-1.77013	-0.913352	0.086204	0.690685	0.0580793	0.0315872	0.289966	0.121431	0.420823	0.940589	0.81385	0.975063	B3 DNA binding domain
Zm00001eb225570	-1.12922	-0.541483	-1.8907	-0.746387	0.0537081	-0.718167	-0.145466	1.31e-13	7.7e-05	2.49e-13	0.000251854	0.882755	0.00849668	0.458999	B3 DNA binding domain
Zm00001eb247720	-1.57312	-0.560106	-2.16991	-1.45584	1.61293	1.00521	0.722839	0.000190204	0.111725	4.06e-10	4.47e-08	1.28e-11	0.125695	0.0367674	B3 DNA binding domain
Zm00001eb250760	-1.74233	-0.694526	-2.45704	-0.618971	0.656943	-0.0711603	0.738807	0.00396301	0.1907	6.83e-05	0.151275	0.160581	0.963412	0.118439	B3 DNA binding domain
Zm00001eb273840	-1.8107	-0.143569	-3.48403	-1.3915	1.47548	-0.200192	0.234377	1.31e-10	0.714218	3.78e-08	0.00343831	0.000353151	0.883729	0.58628	B3 DNA binding domain
Zm00001eb290900	0.841342	-0.299751	0.0614889	0.619943	-0.666622	-1.45183	0.259216	2.54e-05	0.258159	0.961013	0.00957905	0.0110735	7.04e-05	0.281452	B3 DNA binding domain
Zm00001eb292830	-2.33971	-0.16224	-2.1382	-1.71467	1.54812	1.73807	0.00047027	9.38e-06	0.835646	7e-05	3.47e-05	4.52e-05	0.0351186	0.999246	B3 DNA binding domain
Zm00001eb294830	1.67154	1.08193	0.701765	3.50123	-1.07419	-2.08942	1.35173	0.000182286	0.0458868	0.720545	0.00028021	0.284265	0.0147172	0.117941	B3 DNA binding domain
Zm00001eb295830	-1.41986	0.132098	-1.73192	-0.305818	0.744835	0.422868	0.31354	4.52e-13	0.649733	1.25e-09	0.27099	0.000664258	0.27983	0.109724	B3 DNA binding domain
Zm00001eb361750	-0.40087	-0.269283	-2.35075	-2.07185	2.10546	0.157916	0.31171	0.749449	0.905254	0.0636665	0.0164218	0.0115135	0.932457	0.83786	B3 DNA binding domain
Zm00001eb363810	-0.177084	-0.399817	-1.63438	-1.17999	0.17357	-1.30096	-0.601485	0.249297	0.00047181	8.73e-12	8.91e-08	0.500587	3.2e-13	0.000201805	B3 DNA binding domain
Zm00001eb408800	-0.885077	0.589308	-2.09873	-0.167934	0.35781	-0.86994	-0.393702	1.95e-05	0.0001785	4.75e-12	0.626382	0.14203	0.016077	0.0319716	B3 DNA binding domain
Zm00001eb012140	1.47765	1.90129	-0.20128	-0.181015	1.75023	0.0676559	-0.326056	2.21e-07	1e-14	0.843608	0.796567	7.49e-06	0.924354	0.324186	Bacterial surface antigen (D15)
Zm00001eb194980	-1.16822	-0.0452955	-0.751742	0.692305	-0.539222	-0.127537	0.204845	0.000463182	0.942646	0.300884	0.138485	0.299418	0.888973	0.673582	Bacterial surface antigen (D15)
Zm00001eb292440	-1.75954	0.54733	-2.1154	0.99002	0.295738	-0.0696723	0.744792	0.00925886	0.265919	0.0100058	0.101728	0.624956	0.972057	0.209929	Bacterial surface antigen (D15)
Zm00001eb397790	1.66551	1.27928	-0.0982969	-0.506031	1.31365	-0.466181	-0.465551	4.72e-16	3.02e-14	0.863095	0.101501	7.61e-07	0.0974475	0.0117247	Bacterial surface antigen (D15)
Zm00001eb113100	-0.630877	-0.0272982	-0.447031	-7.4964	-1.13802	-0.936921	-8.60002	0.131541	0.972771	0.83302	2.3e-06	0.0514338	0.50808	1.64e-10	BAG domain
Zm00001eb148980	1.82718	-0.193072	2.36212	-0.377178	0.506045	1.02216	0.328211	6.18e-37	0.381542	1.36e-24	0.0175766	0.00311845	1.64e-06	0.0436861	BAG domain
Zm00001eb198560	0.814849	-1.22123	-2.16306	-2.87554	3.58109	0.608031	1.93455	0.00508501	0.000136115	0.00566563	5.01e-16	6.92e-24	0.54555	2.5e-13	BAG domain
Zm00001eb237960	4.58524	3.37427	5.10161	3.97599	-1.34227	-0.847276	-0.734932	0	5.49e-232	1.38e-43	6.13e-33	0.000105277	5.1e-05	2.8e-09	BAG domain
Zm00001eb318990	0.718946	-0.249382	-0.825344	-2.0636	3.9234	2.37006	2.11744	0.000133654	0.487863	0.0383086	3.83e-05	7.91e-40	1.13e-25	2.67e-07	BAG domain
Zm00001eb352990	2.08324	0.672891	1.11591	0.347235	0.86343	-0.10943	0.54422	1.96e-12	0.153846	0.0520051	0.597872	0.104427	0.883729	0.209915	BAG domain
Zm00001eb364900	5.83041	0.806118	6.62631	11.1436	-1.24844	-0.457152	9.10385	2.79e-06	0.925695	4.21e-05	4.23e-08	0.875006	0.643329	3.87e-08	BAG domain
Zm00001eb378640	-1.17454	-0.781592	-0.578793	-1.17077	1.5326	2.12476	1.1496	9.05e-06	5.92e-06	0.141391	1.19e-12	2.14e-19	6.72e-08	1.61e-13	BAG domain
Zm00001eb403850	5.07225	3.98781	1.24089	2.70775	0.636959	-3.21047	-0.652047	0.0163331	0.149804	0.893686	0.563644	0.932701	0.193202	0.837157	BAG domain
Zm00001eb424260	-1.09796	-3.52948	7.24186	3.0288	-4.62749	3.70996	1.93809	0.677977	0.174457	1.94e-05	0.67942	0.121918	0.00637871	0.738695	BAG domain
Zm00001eb064000	-0.758071	1.29789	-0.610771	1.33781	1.34205	1.47881	1.39197	0.275132	8.08e-05	0.422792	0.00637303	0.0272313	0.0192601	5.1e-14	Band 7 domain
Zm00001eb098560	-0.715478	1.68494	-0.539055	-0.648452	3.6966	3.88576	1.3643	0.917043	0.521848	0.887355	0.764796	0.0432028	0.236645	0.311593	Band 7 domain
Zm00001eb178690	0.298783	0.283269	1.01521	0.584775	-0.645152	0.0504515	-0.33874	0.0671044	0.0400949	0.000900655	0.00736396	8.67e-05	0.899221	0.0626352	Band 7 domain
Zm00001eb245230	0.915706	-0.380936	1.58355	0.019378	-0.262988	0.395291	0.144108	0.219277	0.81591	0.0181953	0.983431	0.847754	0.685689	0.905022	Band 7 domain
Zm00001eb297390	-0.812585	2.56344	-0.291542	2.16311	-0.717133	-0.221681	-1.11209	5.75e-06	1.47e-88	0.668209	9.11e-26	0.00176577	0.717054	1.64e-14	Band 7 domain
Zm00001eb424310	0.5112	1.23753	-0.0307011	0.895582	0.665282	0.110606	0.328852	0.0480107	5.21e-14	0.966339	0.00408156	0.00639641	0.823021	0.285772	Band 7 domain
Zm00001eb010230	2.2122	-1.71795	3.17303	-0.569844	-0.926594	0.0151056	0.227962	1.89e-97	3.25e-21	4.66e-34	0.0463265	5.54e-05	0.958658	0.524797	BAP29/BAP31, transmembrane domain
Zm00001eb190330	-0.0775439	-0.0162274	1.27122	0.0678816	-0.238465	1.09639	-0.148774	0.941284	0.979453	0.00601396	0.932734	0.767519	0.0150032	0.858241	BAP29/BAP31, transmembrane domain
Zm00001eb167690	0.61988	0.356417	-7.53737	-8.58979	-1.77854	-9.94712	-10.7172	0.0313409	0.185721	7.94e-06	2.18e-07	0.0181947	2.25e-14	2.59e-17	Barwin domain
Zm00001eb167710	-3.41281	-2.35048	4.35919	2.86467	-1.81119	5.92774	3.41222	0.000917529	0.00302325	0.000193392	0.0154212	0.282728	1.09e-10	4.73e-13	Barwin domain
Zm00001eb167720	-5.05411	-4.18133	4.71205	2.89748	-4.85612	4.88084	2.2335	1.62e-15	2.84e-17	1.39e-06	0.000820751	1.31e-08	5.14e-09	2.93e-07	Barwin domain
Zm00001eb060910	0.99438	0.94214	2.60674	0.0410957	3.85787	5.47491	2.97126	0.773607	0.798264	0.0239379	0.982946	0.0240512	7.27e-09	0.0187368	Basic leucine-zipper, C-terminal
Zm00001eb002010	-2.42995	0.934418	-1.1924	-3.36343	2.92155	4.13816	-1.36916	0.575921	0.757003	0.427742	0.0243991	0.0215284	0.168364	0.612289	Basic-leucine zipper domain
Zm00001eb010190	-0.911422	0.373152	-1.37402	0.180759	0.366383	-0.106612	0.17916	0.000429308	0.113772	4.97e-05	0.58503	0.207908	0.883729	0.492983	Basic-leucine zipper domain
Zm00001eb028430	1.27509	0.164154	1.5263	0.759448	0.462937	0.70641	1.06536	7.07e-08	0.760463	3.1e-08	0.000703741	0.222864	0.00985781	5.05e-09	Basic-leucine zipper domain
Zm00001eb031210	-1.11387	5.33576	-0.447756	6.26842	1.51679	2.17408	2.4582	0.504007	2.98e-47	0.722271	2.46e-86	0.0672276	0.112986	4.3e-32	Basic-leucine zipper domain
Zm00001eb032870	1.72358	0.772907	5.89528	3.39142	NA	3.83625	2.29274	0.833303	0.939666	0.00602897	0.627387	NA	0.0762555	0.639125	Basic-leucine zipper domain
Zm00001eb033630	0.327317	0.398968	5.90472	2.14495	-3.21608	2.33293	-1.48866	0.916267	0.924966	0.000820755	0.797905	0.243118	0.072612	0.626954	Basic-leucine zipper domain
Zm00001eb037460	1.52042	0.82154	1.02535	0.233995	0.896872	0.387222	0.316308	8.73e-07	0.00396421	2.58e-05	0.39096	0.00790834	0.31592	0.162018	Basic-leucine zipper domain
Zm00001eb058820	1.37975	-0.353642	3.88709	0.322843	-1.40664	1.07637	-0.720029	0.140954	0.928181	1.55e-05	0.895671	0.276361	0.275671	0.808826	Basic-leucine zipper domain
Zm00001eb061930	-2.08195	-0.172107	1.19913	-0.643546	2.09926	5.37794	1.63454	0.692506	0.971976	0.550666	0.833699	0.385417	0.00699231	0.4202	Basic-leucine zipper domain
Zm00001eb097930	1.813	-0.373654	2.04849	0.565941	-1.69203	-1.47383	-0.747745	9.55e-29	0.0684934	4.17e-05	0.408881	0.000421399	6.01e-13	0.000330845	Basic-leucine zipper domain
Zm00001eb100750	-0.611277	1.21214	0.706138	1.2315	-0.747491	0.55204	-0.721855	0.0125045	1.75e-16	0.0466075	2.65e-05	0.00402641	0.0976637	0.000709993	Basic-leucine zipper domain
Zm00001eb110370	1.88616	-0.518401	3.04367	-0.350022	-0.374603	0.760916	-0.201275	6.31e-59	4.87e-05	1.29e-24	0.247745	0.0494157	0.00494644	0.469329	Basic-leucine zipper domain
Zm00001eb111560	0.716606	0.818597	-1.26286	-1.04423	2.8388	0.843135	0.979171	0.833303	0.805345	0.3315	0.488741	0.0132719	0.785206	0.637013	Basic-leucine zipper domain
Zm00001eb122740	1.79204	-0.512883	3.82162	0.806435	-1.09891	0.92393	0.225915	1.73e-25	0.0160978	1.77e-32	0.00645069	0.000206873	0.00192386	0.360302	Basic-leucine zipper domain
Zm00001eb146690	2.60389	0.446549	2.71848	0.851613	0.26586	0.369077	0.677427	2.1e-68	0.127365	1.41e-26	0.000249544	0.408526	0.170332	0.013415	Basic-leucine zipper domain
Zm00001eb147220	-0.654002	-0.60086	0.111144	1.69711	2.8175	3.58068	5.11924	0.844245	0.881146	0.966339	0.111523	0.0273058	0.0179089	7.32e-09	Basic-leucine zipper domain
Zm00001eb147240	NA	NA	2.14859	2.72458	2.17075	3.5418	5.06684	NA	NA	0.515398	0.172208	0.786768	0.47513	0.0306763	Basic-leucine zipper domain
Zm00001eb150010	-0.105385	-0.168159	-1.13799	0.00256159	-0.0704489	-1.11664	0.105573	0.716521	0.404975	9.15e-07	0.993532	0.864163	7.89e-07	0.733794	Basic-leucine zipper domain
Zm00001eb150360	-2.01872	-0.0525683	-2.61979	-0.175	-0.556513	-1.17037	-0.673813	7.19e-05	0.940135	0.00163165	0.85892	0.329258	0.35204	0.116405	Basic-leucine zipper domain
Zm00001eb152810	-1.12517	-1.10948	0.02775	-5.25297	4.20792	5.34674	0.0563754	0.910144	0.925695	0.987959	0.0103531	0.0229903	0.0278095	0.99451	Basic-leucine zipper domain
Zm00001eb189840	-0.382742	-1.6829	-1.35476	2.08098	-3.56729	-4.51505	0.205702	0.527629	3.8e-05	0.728548	0.142533	0.000153465	0.000198099	0.85186	Basic-leucine zipper domain
Zm00001eb198470	1.45116	0.194391	-0.159017	-0.954074	0.97479	-0.642825	-0.167071	8.57e-06	0.821602	0.839144	0.00128611	0.00753681	0.197622	0.788702	Basic-leucine zipper domain
Zm00001eb206320	2.8874	-0.172523	5.29932	-0.0652106	0.387326	2.77773	0.497498	0.0017465	0.960244	9.47e-21	0.977374	0.876907	1.08e-10	0.871925	Basic-leucine zipper domain
Zm00001eb209070	1.44016	0.434687	1.98565	1.1633	-0.954787	-0.419314	-0.220744	7.37e-11	0.105639	3.76e-05	0.0296612	0.0847712	0.138836	0.502414	Basic-leucine zipper domain
Zm00001eb231040	-0.00288772	0.495726	1.17979	1.14973	-0.297926	0.879542	0.362039	0.992545	0.00628909	0.00951695	1.51e-12	0.222559	0.0670936	0.0201689	Basic-leucine zipper domain
Zm00001eb231360	-1.16726	-0.57488	-0.596371	-1.34766	1.17412	1.72643	0.406354	0.00119634	0.112344	0.424589	0.022876	0.0432897	3.03e-06	0.352961	Basic-leucine zipper domain
Zm00001eb233420	0.0504651	-1.28497	1.27497	-0.756502	-1.00156	0.205691	-0.468153	0.857051	6.05e-26	8.24e-10	0.00364638	4.19e-10	0.400468	0.0490704	Basic-leucine zipper domain
Zm00001eb235510	-1.26271	-0.785694	-2.75044	-0.0225566	-0.0109109	-1.51951	0.754198	9.54e-10	0.000596025	1.04e-05	0.97847	0.98934	4.61e-07	0.00237203	Basic-leucine zipper domain
Zm00001eb253370	-0.339696	-3.15067	2.72821	0.544415	-3.61483	-0.577077	0.0784377	0.829082	0.00491128	0.147027	0.908176	0.0052254	0.753669	0.992355	Basic-leucine zipper domain
Zm00001eb255970	1.84699	-0.170418	0.88776	-1.52921	0.526439	-0.456592	-0.825579	9.15e-24	0.807195	0.0291404	1.31e-08	0.0482176	0.248409	0.0422427	Basic-leucine zipper domain
Zm00001eb259650	0.118491	-0.109278	0.874938	0.81557	-1.05634	-0.308269	-0.126137	0.670467	0.581511	0.0167918	0.00701157	0.00022393	0.364599	0.380908	Basic-leucine zipper domain
Zm00001eb264930	0.616936	0.383813	0.394963	1.47939	0.0787303	-0.15229	1.17987	0.00015903	0.0256276	0.194897	5.67e-12	0.844214	0.681909	3.07e-11	Basic-leucine zipper domain
Zm00001eb272280	0.343407	-0.186407	1.28349	0.195109	-0.630194	0.293775	-0.242677	0.0205446	0.285917	2.6e-11	0.490387	1.79e-05	0.14378	0.261303	Basic-leucine zipper domain
Zm00001eb280800	-1.90596	-0.121009	1.75906	-0.762185	-3.55617	0.119568	-4.15639	0.292568	0.960205	0.775963	0.916768	0.0640869	0.980429	0.0495346	Basic-leucine zipper domain
Zm00001eb288060	0.550764	0.538709	-1.48832	-0.345396	0.44602	-1.60807	-0.431352	0.0426182	0.0198863	4.64e-06	0.207033	0.0997245	3.32e-06	0.0575307	Basic-leucine zipper domain
Zm00001eb288970	0.898817	-0.979486	4.33957	1.98762	-7.58583	-4.10027	-4.56688	0.12478	0.14019	0.412808	0.81549	7.52e-07	0.000120551	0.00227289	Basic-leucine zipper domain
Zm00001eb289080	-0.020873	-0.18428	-0.557942	-0.422559	-1.29327	-1.84936	-1.52522	0.97938	0.695196	0.402231	0.421465	2.56e-05	6.15e-05	1.06e-06	Basic-leucine zipper domain
Zm00001eb291610	-1.64765	-1.15869	0.0338128	0.581025	-1.54045	0.119359	0.205888	1.21e-08	7.14e-07	0.969794	0.422177	0.00154091	0.883729	0.695349	Basic-leucine zipper domain
Zm00001eb296340	0.176629	0.136863	-1.21209	0.0220431	0.382658	-1.02122	0.274638	0.55342	0.792226	2.81e-07	0.952561	0.107441	0.000217908	0.447499	Basic-leucine zipper domain
Zm00001eb309420	1.38261	-0.61219	2.0012	0.408529	-1.29964	-0.694658	-0.272824	6.63e-26	0.000109233	4.04e-23	0.35668	2.2e-10	1.54e-06	0.498766	Basic-leucine zipper domain
Zm00001eb314860	-0.631384	0.03317	-0.501941	0.34701	-1.03157	-0.91364	-0.712817	9.85e-07	0.928181	0.095434	0.399639	5.61e-07	5.2e-06	0.00284237	Basic-leucine zipper domain
Zm00001eb331170	1.86708	-1.67571	2.42575	-1.53758	-0.343877	0.188647	-0.20225	4.96e-60	3.74e-45	4.29e-09	7.98e-06	0.31852	0.719759	0.586687	Basic-leucine zipper domain
Zm00001eb331880	NA	NA	-1.50646	-5.34989	5.21128	2.93889	NA	NA	NA	0.575378	0.0104843	0.01397	0.670709	NA	Basic-leucine zipper domain
Zm00001eb336820	0.677835	-1.0253	2.21692	1.04392	-1.74293	-0.215186	0.332429	0.00969716	0.000881509	3.57e-08	0.0052455	2.02e-06	0.661218	0.450276	Basic-leucine zipper domain
Zm00001eb352500	4.70755	0.553256	5.80332	1.86761	-0.387859	0.682173	0.930465	2.03e-143	0.0266938	3.67e-52	1.29e-13	0.354499	0.058285	8.98e-08	Basic-leucine zipper domain
Zm00001eb373300	2.35677	-0.974737	2.41843	0.387697	-1.27603	-1.24166	0.0932128	7.41e-73	9.8e-06	6.37e-07	0.396996	6.86e-05	0.00100848	0.859564	Basic-leucine zipper domain
Zm00001eb385610	-1.83797	-0.747456	-2.92623	-0.339014	-0.75739	-1.85994	-0.346772	4.09e-08	0.0075845	0.00197949	0.815743	0.438183	0.0130776	0.437273	Basic-leucine zipper domain
Zm00001eb387600	1.81768	-2.00656	-0.259411	2.81957	0.810143	-1.25788	5.64522	0.0737007	0.285442	0.920707	1.37e-06	0.625279	0.387112	3.93e-13	Basic-leucine zipper domain
Zm00001eb388050	0.945212	0.654431	2.86824	1.07426	-0.100366	1.81155	0.327946	0.000527885	0.0301297	1.02e-21	0.00141704	0.897982	4.17e-24	0.185574	Basic-leucine zipper domain
Zm00001eb389660	-0.244547	0.235216	-1.96234	2.06198	-1.18916	-2.92105	0.643586	0.206804	0.0176277	1.09e-10	1.58e-14	3.27e-06	2.13e-39	2.73e-06	Basic-leucine zipper domain
Zm00001eb395100	-1.99144	-0.0177885	-1.8871	-0.796234	2.09692	2.1942	1.32372	0.0853775	0.986404	0.0092605	0.187925	5.22e-05	0.120764	0.0606254	Basic-leucine zipper domain
Zm00001eb395640	0.0728852	-0.377963	-0.20915	0.301567	-0.760984	-1.06393	-0.0774507	0.792698	0.0135873	0.708663	0.383653	0.00304102	7.08e-06	0.791867	Basic-leucine zipper domain
Zm00001eb406920	1.33037	-0.127755	0.45833	1.59878	-4.01257	-4.96939	-2.31934	0.14584	0.940816	0.966339	0.701587	0.0288576	0.00625254	0.0802124	Basic-leucine zipper domain
Zm00001eb411700	-0.753528	0.00260872	-2.25972	-0.290273	0.354352	-1.17073	0.0666366	0.00769351	0.993588	4.53e-10	0.466056	0.225742	0.0106207	0.905022	Basic-leucine zipper domain
Zm00001eb028710	1.04397	-0.186255	0.301204	-0.586517	-0.254909	-1.02063	-0.650929	1.56e-07	0.477203	0.415398	2.29e-06	0.346617	0.000184972	1.14e-09	BAT2, N-terminal
Zm00001eb057010	6.62958	1.79291	9.56537	4.50056	-1.86359	1.05374	0.851308	9.03e-280	1.58e-17	1.2e-83	6.21e-18	0.000582667	5.9e-05	0.00692313	Bax inhibitor 1-related
Zm00001eb060660	1.27798	-0.426397	1.75597	0.0859187	-0.100719	0.363996	0.417868	1.87e-19	0.00758116	2.16e-20	0.80559	0.788033	0.0189713	0.00077221	Bax inhibitor 1-related
Zm00001eb208690	1.10503	-0.307722	-0.86466	-1.81984	1.79627	-0.169459	0.286815	0.00240372	0.683753	0.338642	0.00113641	0.000369726	0.883729	0.736766	Bax inhibitor 1-related
Zm00001eb212990	0.775254	0.136473	2.51945	0.235462	-0.0585367	1.6744	0.0470134	0.00617662	0.812405	1.14e-22	0.596863	0.932701	1.32e-10	0.905022	Bax inhibitor 1-related
Zm00001eb215030	6.6919	0.423386	9.75258	3.67781	-1.31942	1.7278	1.94331	2.39e-183	0.446716	0	1.3e-30	0.00377884	9.43e-14	8.13e-09	Bax inhibitor 1-related
Zm00001eb230820	5.21297	-0.399096	5.03467	-0.640743	1.06318	0.868351	0.82824	3.83e-302	0.278325	1.55e-155	0.0323258	5.81e-10	2.29e-06	0.0315172	Bax inhibitor 1-related
Zm00001eb287690	-0.230564	-0.64425	-1.0392	-0.185861	-0.000786796	-0.826335	0.461637	0.372028	0.00138709	4.35e-07	0.438362	0.997708	0.000447311	0.0270273	BCAS3 domain
Zm00001eb340570	-0.0699971	-0.814699	2.02233	-1.14191	3.2929	5.36373	2.96947	0.97938	0.44595	2.58e-15	0.266505	1.62e-15	3.67e-41	0.0015022	BCNT-C domain
Zm00001eb210590	-0.811793	0.45546	0.474915	-0.114995	0.464633	1.73878	-0.0992875	0.125925	0.308999	0.249455	0.81549	0.313691	0.000212042	0.857206	BCP1 family
Zm00001eb172390	-2.71242	-0.0195236	-1.65657	-1.41512	-0.520075	0.51429	-1.90908	5e-09	0.979453	0.0299565	0.0138797	0.375106	0.704363	5.04e-06	Berberine/berberine-like
Zm00001eb238910	-1.08248	0.403527	-0.305534	-0.0477791	0.521609	1.29357	0.0754062	0.0406439	0.430688	0.807052	0.964321	0.534749	0.0770568	0.905022	Berberine/berberine-like
Zm00001eb277770	0.796611	1.98954	-1.42023	2.32972	2.31721	0.091501	2.67183	0.896341	0.496325	0.679857	0.065819	0.399785	0.980892	0.00542018	Berberine/berberine-like
Zm00001eb277780	-1.67057	-0.218234	-1.37915	2.46347	-0.376261	-0.091112	2.30938	0.0504934	0.88802	0.161045	7.66e-06	0.676881	0.963067	1.15e-05	Berberine/berberine-like
Zm00001eb384900	-1.54133	-0.56952	-1.88408	-1.35224	-2.25742	-2.61652	-3.03825	0.100196	0.610118	0.376225	0.503883	0.0797204	0.105355	0.000301059	Berberine/berberine-like
Zm00001eb107670	-0.831595	0.288929	-2.24875	-1.47048	0.89313	-0.536168	-0.859927	0.128087	0.613027	5.51e-06	0.00161348	0.0155504	0.619826	0.0918777	BES1/BZR1 plant transcription factor, N-terminal
Zm00001eb120750	-1.11652	-0.730999	-2.23142	-1.63908	1.0334	-0.0929971	0.129789	7.17e-08	9.72e-05	1.78e-13	1.01e-10	4.19e-05	0.883729	0.722524	BES1/BZR1 plant transcription factor, N-terminal
Zm00001eb208910	-1.17322	0.0294315	0.0444625	0.211614	-0.241419	0.952293	-0.05444	5.42e-06	0.948978	0.966339	0.552463	0.488988	0.0672016	0.905022	BES1/BZR1 plant transcription factor, N-terminal
Zm00001eb325550	-1.33548	0.10098	-3.09667	-2.6331	3.83804	2.06195	1.10906	0.677659	0.975976	0.00908761	0.048456	0.000226689	0.502713	0.584677	BES1/BZR1 plant transcription factor, N-terminal
Zm00001eb000510	-0.560014	-0.458811	-0.166689	0.357839	-1.05082	-0.66919	-0.228934	0.00027548	0.00152102	0.714074	0.233867	4.48e-06	0.00153889	0.247225	Bestrophin/UPF0187
Zm00001eb013990	-2.3564	-3.39416	1.97994	1.64398	-5.29836	-0.986561	-0.253526	0.0577897	3.58e-06	0.00404499	0.00170401	1.65e-19	0.403155	0.762923	Bet v I/Major latex protein
Zm00001eb014000	-2.58587	-3.57331	1.65043	0.643005	-5.55793	-1.35958	-1.3306	0.0294756	3.37e-06	0.135659	0.517993	3.7e-17	0.250942	0.00841427	Bet v I/Major latex protein
Zm00001eb014010	-2.78179	-4.18438	3.27011	0.346866	-8.21073	-2.18723	-3.66574	0.0382935	2.23e-07	0.0220387	0.909569	4.5e-23	0.0926006	3.21e-05	Bet v I/Major latex protein
Zm00001eb080380	-1.94498	-0.187196	-2.56791	-4.49893	7.54524	6.91992	3.23517	0.554945	0.956119	0.00939333	4.69e-08	3.91e-15	1.38e-05	0.000761612	Bet v I/Major latex protein
Zm00001eb308400	-0.654924	3.03873	-0.377791	2.86628	0.87041	1.14684	0.710656	0.383272	1.27e-18	0.731289	1.56e-11	0.305002	0.0956622	0.000277578	Bet v I/Major latex protein
Zm00001eb429960	1.57793	1.1762	4.20567	2.79134	-2.88889	-0.289084	-1.26571	1.49e-09	4.57e-05	0.000601258	0.0361974	0.0205767	0.726902	3.37e-05	Bet v I/Major latex protein
Zm00001eb159350	0.466213	0.181098	-1.42377	-0.875426	0.916606	-0.984189	-0.133079	0.225103	0.782746	0.00185459	0.0459425	0.00271255	0.0672568	0.873254	Beta-adaptin appendage, C-terminal subdomain
Zm00001eb358720	0.378132	0.00935546	-0.972398	-0.395653	0.036625	-1.32888	-0.363306	0.0445367	0.979453	5.49e-05	0.120327	0.932701	3.89e-10	0.0812599	Beta-adaptin appendage, C-terminal subdomain
Zm00001eb143980	-0.651831	0.195298	-1.76476	0.446551	-0.0546967	-1.18258	0.201674	0.0187735	0.55409	1.59e-06	0.21366	0.914442	0.00498551	0.60152	Beta-Casp domain
Zm00001eb005030	-1.39167	0.188093	-1.39283	-2.00961	2.58523	2.59154	0.39507	0.078052	0.889073	0.117995	0.000850435	1.24e-07	0.0105487	0.671213	Beta-galactosidase, beta-sandwich domain
Zm00001eb011050	-3.79752	-2.63656	-1.67384	-0.703552	0.424226	2.54209	2.36527	5.48e-21	1.7e-12	1.68e-06	0.403279	0.422326	3.96e-07	0.000206621	Beta-galactosidase, beta-sandwich domain
Zm00001eb331960	0.0633542	0.489629	-1.35148	-0.515708	1.38116	-0.0422675	0.380731	0.944335	0.196751	0.0319707	0.458894	0.00842637	0.95973	0.308678	Beta-galactosidase, beta-sandwich domain
Zm00001eb288150	-0.204007	1.14587	-0.0218205	-0.303503	3.9907	4.16289	2.54639	0.815883	8.53e-05	0.966339	0.567701	1.08e-57	5.02e-30	3.97e-17	Beta-hexosaminidase, eukaryotic type, N-terminal
Zm00001eb325280	-0.106425	1.65799	1.01643	1.31581	1.60274	2.72084	1.2698	0.925051	1.4e-07	0.0762864	0.00858109	0.00274619	5.65e-09	3.12e-05	Beta-hexosaminidase, eukaryotic type, N-terminal
Zm00001eb327480	-1.44321	0.620831	-2.02067	-2.15321	4.21134	3.62632	1.44104	0.0727182	0.323659	0.0112397	0.00444641	2.06e-09	2.03e-08	0.000138397	Beta-ketoacyl synthase, C-terminal
Zm00001eb278580	0.305292	0.530436	-0.861497	-0.451099	1.29588	0.123067	0.320196	0.235183	0.00996253	0.135938	0.429416	0.00238528	0.856762	0.14481	Beta-ketoacyl synthase, N-terminal
Zm00001eb373980	1.30566	0.394388	0.00331223	-0.311911	1.54669	0.22861	0.844946	4.74e-11	0.156195	0.992648	0.350034	5.51e-09	0.394503	1.96e-05	Beta-ketoacyl synthase, N-terminal
Zm00001eb206010	-0.965759	0.686438	-1.67549	-1.56468	1.74782	1.03622	-0.496397	1.14e-05	8.29e-06	0.0299686	0.0224037	0.0047218	0.0471288	0.0520985	Beta-L-arabinofuranosidase, GH127
Zm00001eb206020	-0.508889	1.26572	-2.94837	-3.73725	2.80658	0.353455	-2.18982	0.872767	0.327885	0.0094627	0.000249983	0.0426659	0.898151	0.0138698	Beta-L-arabinofuranosidase, GH127
Zm00001eb388330	-1.14642	-3.0587	-1.35622	0.107655	4.95335	4.74161	8.11841	0.837209	0.612189	0.379752	0.936336	4.99e-06	0.0669004	2.59e-07	Beta-L-arabinofuranosidase, GH127
Zm00001eb028680	-0.984646	0.747211	-0.391067	-1.89094	2.80027	3.38951	0.164334	0.71422	0.771039	0.848406	0.151842	0.0211548	0.0251962	0.936607	Bicarbonate transporter, C-terminal
Zm00001eb122660	-2.78125	-0.422711	-2.00706	-0.383332	-1.1912	-0.43089	-1.14902	4.58e-45	0.157855	1.4e-09	0.358295	0.00016784	0.188202	2.22e-05	Bicarbonate transporter, C-terminal
Zm00001eb136840	-0.946512	1.39505	-2.29163	-1.19472	4.244	2.88855	1.66022	0.679384	0.182742	0.00268184	0.270106	1.92e-08	0.0354661	0.0791229	Bicarbonate transporter, C-terminal
Zm00001eb000850	-2.38302	0.239584	-1.78806	-0.202822	1.77327	2.35481	1.33834	3.31e-15	0.619265	0.000323528	0.854844	0.000772515	7.41e-17	0.000131942	Bifunctional inhibitor/plant lipid transfer protein/seed storage helical domain
Zm00001eb015430	-2.24205	0.128248	-1.60663	-0.73041	2.53604	3.16046	1.68416	0.179962	0.943537	0.141067	0.498645	0.00209565	0.0730665	0.0323692	Bifunctional inhibitor/plant lipid transfer protein/seed storage helical domain
Zm00001eb018690	-0.227413	0.528869	-0.338889	-0.372537	1.44658	1.33654	0.55325	0.696885	0.299784	0.670662	0.434877	0.000167123	0.014076	0.273176	Bifunctional inhibitor/plant lipid transfer protein/seed storage helical domain
Zm00001eb029940	-1.10065	-2.05372	-0.355155	-6.66329	3.68914	4.45212	-0.905405	0.84709	0.725131	0.898061	0.00144663	0.0277322	0.0515226	0.905022	Bifunctional inhibitor/plant lipid transfer protein/seed storage helical domain
Zm00001eb036750	-0.950591	0.651474	-0.340963	-0.459445	2.01281	2.63105	0.909508	0.00175031	0.0495063	0.778908	0.165478	8.94e-10	7.91e-05	0.00108245	Bifunctional inhibitor/plant lipid transfer protein/seed storage helical domain
Zm00001eb053780	-2.36717	-2.94455	-1.08619	-1.84501	-2.52387	-1.26216	-1.41766	0.0156902	9.43e-05	0.667252	0.157059	0.00908835	0.697306	0.316532	Bifunctional inhibitor/plant lipid transfer protein/seed storage helical domain
Zm00001eb060470	-1.39227	-1.50989	-2.57273	-4.32981	2.45487	1.26267	-0.355546	0.209829	0.0801332	1.06e-05	4.94e-15	0.00217447	0.299666	0.775313	Bifunctional inhibitor/plant lipid transfer protein/seed storage helical domain
Zm00001eb060480	-0.590991	-0.497959	-2.64774	-4.07676	4.67637	2.60595	1.10284	0.848358	0.862511	0.0247682	0.000241798	1.24e-05	0.175608	0.440693	Bifunctional inhibitor/plant lipid transfer protein/seed storage helical domain
Zm00001eb060490	-0.358104	-0.626722	-1.4557	-3.37674	3.03517	1.92045	0.286813	0.901811	0.808087	0.21647	0.0033542	0.00302973	0.179491	0.905022	Bifunctional inhibitor/plant lipid transfer protein/seed storage helical domain
Zm00001eb061400	-3.54252	-0.56356	-2.06426	-1.07635	1.65581	3.14373	1.15184	3.4e-15	0.139697	0.0172977	0.220748	0.0249399	1.35e-05	0.00255168	Bifunctional inhibitor/plant lipid transfer protein/seed storage helical domain
Zm00001eb083610	-0.319425	-3.32027	-1.95265	-3.71431	3.09356	1.45579	2.7094	0.884355	0.0092745	0.0328019	2.79e-06	0.000122711	0.314763	0.0557977	Bifunctional inhibitor/plant lipid transfer protein/seed storage helical domain
Zm00001eb090160	-2.39493	-0.494938	-2.99591	-5.82866	6.18445	5.59412	0.858884	0.593994	0.928181	0.0701152	1.43e-05	5.58e-06	0.0513875	0.788955	Bifunctional inhibitor/plant lipid transfer protein/seed storage helical domain
Zm00001eb090910	-0.75736	-0.0178505	-1.66671	-2.51275	0.727002	-0.178089	-1.7589	0.0290346	0.979453	0.0611143	0.00049041	0.394588	0.883729	1.08e-05	Bifunctional inhibitor/plant lipid transfer protein/seed storage helical domain
Zm00001eb094610	-2.69933	0.0310777	-0.397291	-1.28927	9.0788	11.3773	7.76587	0.496627	0.990704	0.784716	0.00927898	4.95e-33	1.44e-08	1.58e-33	Bifunctional inhibitor/plant lipid transfer protein/seed storage helical domain
Zm00001eb095210	2.95526	0.702083	5.80131	-0.784765	0.649996	3.40841	-0.829143	0.316729	0.939666	4.37e-05	0.916768	0.932701	0.00167243	0.912063	Bifunctional inhibitor/plant lipid transfer protein/seed storage helical domain
Zm00001eb117000	-0.967444	-3.47555	-0.253882	-4.0432	-0.0380232	0.692728	-0.603398	0.173271	6.02e-08	0.949355	0.000245862	0.980012	0.722143	0.685509	Bifunctional inhibitor/plant lipid transfer protein/seed storage helical domain
Zm00001eb117010	0.814923	-1.15798	-2.21366	-3.24108	3.45013	0.42346	1.38342	0.833303	0.862511	0.150322	0.015576	0.0269882	0.887643	0.708891	Bifunctional inhibitor/plant lipid transfer protein/seed storage helical domain
Zm00001eb149490	-1.00315	-0.372943	0.341516	-5.10233	2.7645	4.11542	-1.97111	0.686556	0.928181	0.951216	0.0332649	0.239171	0.0086448	0.415719	Bifunctional inhibitor/plant lipid transfer protein/seed storage helical domain
Zm00001eb163880	-0.879405	0.188237	-0.685209	-1.43322	2.19606	2.39584	0.582487	0.000280506	0.61409	0.561276	0.047505	0.000963357	5.22e-06	2.75e-09	Bifunctional inhibitor/plant lipid transfer protein/seed storage helical domain
Zm00001eb163910	-0.339929	0.0531875	-0.213223	-1.76929	2.64893	2.77467	0.83468	0.104479	0.939666	0.865	0.00247248	4.04e-07	2.81e-14	0.0201139	Bifunctional inhibitor/plant lipid transfer protein/seed storage helical domain
Zm00001eb175270	-5.33552	0.848822	1.20713	0.792275	-0.448303	6.09311	-0.495679	0.00189563	0.316901	0.399407	0.52591	0.79338	0.00171056	0.563258	Bifunctional inhibitor/plant lipid transfer protein/seed storage helical domain
Zm00001eb213110	-3.99883	-3.07558	-3.58095	-5.56839	3.53477	3.94748	1.03532	0.0862338	0.157835	0.021174	7.88e-05	0.00303613	0.368437	0.840161	Bifunctional inhibitor/plant lipid transfer protein/seed storage helical domain
Zm00001eb217890	-3.2358	-0.0158129	-2.44838	-4.97792	6.37605	7.17658	1.41999	0.309276	0.994091	0.362175	0.000982993	0.00132927	0.000494842	0.357519	Bifunctional inhibitor/plant lipid transfer protein/seed storage helical domain
Zm00001eb220740	-1.56149	0.441974	1.14998	4.71164	-2.21637	0.458666	2.06096	0.00244574	0.42205	0.348241	7.97e-08	2.64e-05	0.781338	0.109637	Bifunctional inhibitor/plant lipid transfer protein/seed storage helical domain
Zm00001eb224160	-0.748622	-0.193663	-3.85211	-5.7518	7.6995	4.5853	2.15145	0.913632	0.978063	0.00907587	1.62e-05	1.33e-06	0.0348779	0.312091	Bifunctional inhibitor/plant lipid transfer protein/seed storage helical domain
Zm00001eb225620	0.217009	-0.687745	0.67414	-1.15727	0.493294	0.938342	0.0301179	0.674007	0.0566255	0.0747266	0.00130665	0.358513	0.000697395	0.949394	Bifunctional inhibitor/plant lipid transfer protein/seed storage helical domain
Zm00001eb227760	NA	NA	-3.77232	-3.93093	5.65185	1.10127	1.91053	NA	NA	0.0739801	0.0396103	0.00543304	0.883729	0.835528	Bifunctional inhibitor/plant lipid transfer protein/seed storage helical domain
Zm00001eb273530	-2.02398	-2.31011	2.27409	-0.83423	-1.28013	3.01111	0.207777	0.00803435	0.001165	0.0668026	0.69441	0.444643	2.65e-08	0.901743	Bifunctional inhibitor/plant lipid transfer protein/seed storage helical domain
Zm00001eb301140	-0.268772	-1.16812	-2.40514	-6.56628	6.0171	3.87615	0.630327	0.97938	0.860011	0.193658	0.000189637	0.000602244	0.0666323	0.905022	Bifunctional inhibitor/plant lipid transfer protein/seed storage helical domain
Zm00001eb302760	-1.53696	0.271788	-1.24079	-1.12891	2.21471	2.49552	0.82267	0.00468482	0.720822	0.0436562	0.0640426	0.000112144	3.95e-07	0.0280886	Bifunctional inhibitor/plant lipid transfer protein/seed storage helical domain
Zm00001eb305200	-4.34508	-0.929731	4.11962	1.14253	-4.43508	3.99545	-2.35631	1.07e-06	0.513678	0.00246886	0.436152	1.75e-08	0.00148531	0.0045664	Bifunctional inhibitor/plant lipid transfer protein/seed storage helical domain
Zm00001eb305230	-2.30551	1.02843	5.47819	3.64165	-5.34597	2.41472	-2.71734	0.000549062	0.386968	3.81e-05	0.00404327	2.49e-10	0.0727465	0.00138631	Bifunctional inhibitor/plant lipid transfer protein/seed storage helical domain
Zm00001eb320170	NA	NA	-5.87604	-5.97026	6.79165	NA	1.01815	NA	NA	0.00611333	0.00244958	0.000747719	NA	0.905022	Bifunctional inhibitor/plant lipid transfer protein/seed storage helical domain
Zm00001eb369130	-1.07867	0.815131	-2.63946	-8.91213	7.88845	6.34106	-1.83212	0.910144	0.907263	0.139545	1.41e-06	1.76e-06	0.0137617	0.683581	Bifunctional inhibitor/plant lipid transfer protein/seed storage helical domain
Zm00001eb401230	-0.821883	0.00815847	-0.0741881	-0.80681	0.357973	1.10303	-0.448071	0.00874194	0.984431	0.966339	0.574765	0.84057	0.0147091	0.296322	Bifunctional inhibitor/plant lipid transfer protein/seed storage helical domain
Zm00001eb406100	-1.48298	1.05148	-0.163604	-1.31365	5.12216	6.43831	2.76628	1.99e-10	6.27e-08	0.907598	0.282655	2.25e-20	3.61e-83	0.0172207	Bifunctional inhibitor/plant lipid transfer protein/seed storage helical domain
Zm00001eb406130	-0.199977	-1.15065	-2.77079	-7.22072	6.12269	3.5418	NA	0.97938	0.928181	0.264806	0.0144253	0.0161196	0.47513	NA	Bifunctional inhibitor/plant lipid transfer protein/seed storage helical domain
Zm00001eb028060	1.7124	-0.0916002	1.7683	1.77197	-1.91588	-1.88318	-0.0471731	3.2e-66	0.607674	8.15e-08	3.55e-17	7.89e-43	3.63e-13	0.905022	Bifunctional nuclease domain
Zm00001eb135130	-1.70954	-0.697126	0.379628	3.37926	-0.355374	1.72302	3.72842	0.0288409	0.182742	0.672042	6.91e-10	0.589229	0.112816	9.48e-15	Bifunctional nuclease domain
Zm00001eb176850	1.68297	1.43731	0.885232	3.39685	-2.16042	-2.9661	-0.19422	3.08e-23	3.03e-24	0.0185515	1.06e-32	1e-14	9.7e-34	0.44711	Bifunctional nuclease domain
Zm00001eb413740	-1.21596	-0.639486	0.0224995	0.380549	-0.773804	0.449868	0.252297	2.67e-15	1.79e-07	0.966339	0.205381	4.6e-06	0.0495788	0.338262	Bifunctional purine biosynthesis protein PurH-like
Zm00001eb043270	-1.12137	0.630417	-0.648654	-1.13968	4.21251	4.67556	2.45368	0.83237	0.90613	0.695416	0.383796	0.00225979	0.00995966	0.0329769	Bile acid:sodium symporter/arsenical resistance protein Acr3
Zm00001eb318760	-0.800737	-0.533761	-1.16515	-1.3087	0.676039	0.294955	-0.0925921	0.00597987	0.0377631	0.0207748	0.00247973	0.145014	0.603165	0.853034	Bile acid:sodium symporter/arsenical resistance protein Acr3
Zm00001eb060580	1.57663	-0.564895	1.53601	0.268105	-1.09036	-1.15253	-0.253047	9.92e-36	8.89e-05	1.84e-05	0.52412	0.000205233	9.87e-08	0.0914573	Biopterin transporter family
Zm00001eb078370	0.0333201	1.2435	-1.36762	0.144767	-0.0842156	-1.48495	-1.17669	0.97938	0.0233417	0.459632	0.922018	0.951413	0.355005	0.0927256	Biopterin transporter family
Zm00001eb122330	0.589886	-0.0219797	-0.40225	-1.02641	0.973981	-0.0316499	-0.0251372	0.0108661	0.965343	0.19045	7.19e-07	8.11e-06	0.936956	0.942188	Biopterin transporter family
Zm00001eb301040	-0.164323	0.471619	-1.148	0.514504	0.00212183	-0.992706	0.0494336	0.790935	0.169435	0.0347412	0.249887	0.996989	0.0515012	0.905022	Biopterin transporter family
Zm00001eb306040	2.76594	-1.89892	3.3994	-0.364345	0.100515	0.715005	1.63977	6.53e-92	7.32e-33	1.87e-41	0.267254	0.80769	0.00038628	1.27e-16	Biopterin transporter family
Zm00001eb313290	-3.90222	-0.0913477	-1.84512	-1.18285	1.93438	3.97169	0.850847	0.0998758	0.97463	0.0957972	0.129809	0.0211548	0.203742	0.538761	Biopterin transporter family
Zm00001eb374450	-2.6657	0.814034	-2.55354	-0.792698	3.72093	3.83088	2.12002	0.494518	0.786429	0.0293994	0.422386	0.000505278	0.247112	0.0205521	Biopterin transporter family
Zm00001eb031330	1.34145	0.634072	0.0255284	1.61162	-0.983723	-2.30775	-4.99e-05	1.1e-08	1.8e-11	0.967017	8.94e-06	0.00425989	2.37e-10	0.99987	Biotin carboxylase, C-terminal
Zm00001eb041730	-0.869149	0.738322	-0.429548	-5.01606	4.28714	4.71333	-1.46037	0.752939	0.696442	0.749032	2.43e-11	5.41e-10	0.000243919	0.28661	Biotin/lipoyl attachment
Zm00001eb085130	1.21714	0.239155	0.95017	0.180175	0.248249	-0.0331987	0.194766	8.86e-15	0.243075	0.000118048	0.62855	0.421753	0.899221	0.350969	Biotin/lipoyl attachment
Zm00001eb130640	-0.0199462	0.482166	0.23396	1.065	-0.828437	-0.595823	-0.23938	0.97938	0.00377616	0.6934	3.47e-06	0.00122262	0.101432	0.146802	Biotin/lipoyl attachment
Zm00001eb179540	1.59749	1.22643	0.127661	-0.756302	2.69607	1.2152	0.720746	0.000115464	0.00492381	0.888513	0.160065	2e-09	0.000530523	0.101117	Biotin/lipoyl attachment
Zm00001eb421290	1.85786	0.386277	1.41302	0.496595	0.0650459	-0.395339	0.180535	8.43e-55	0.00543469	2.48e-07	0.1007	0.895777	0.00731259	0.224625	Biotin/lipoyl attachment
Zm00001eb030760	-1.20994	0.46825	0.202157	0.380684	1.17968	2.59198	1.09752	0.00981877	0.166679	0.833626	0.712314	0.00344526	7.06e-06	0.0564352	Biotinyl protein ligase (BPL) and lipoyl protein ligase (LPL), catalytic domain
Zm00001eb104990	-1.04677	-0.528699	-0.292797	0.527653	-0.0795844	0.656662	0.981283	0.0233077	0.240185	0.744093	0.2503	0.922034	0.379282	0.00576675	BLOC-1-related complex subunit 6
Zm00001eb268360	-0.926827	-0.466332	0.773936	0.332654	-0.606808	1.08779	0.196596	6.13e-05	0.00358091	0.0168169	0.229682	0.00745758	0.00158812	0.396063	Blue (type 1) copper domain
Zm00001eb248250	-1.14301	0.016171	-0.0262199	-0.701925	1.56176	2.67739	0.853539	0.137425	0.981706	0.982561	0.406252	0.0273111	0.00404884	0.0530084	BolA protein
Zm00001eb333130	0.809286	0.0369472	1.93722	0.985906	-0.415198	0.694615	0.538608	7.12e-06	0.939666	1.61e-10	0.000217202	0.229664	0.00185917	0.00572797	BolA protein
Zm00001eb131370	-0.745739	1.27796	-1.18841	0.0904511	0.448912	-0.0141244	-0.732336	0.0304917	3.78e-12	0.0284146	0.859451	0.136367	0.983915	0.000199718	BOP1, N-terminal domain
Zm00001eb123540	0.499263	0.670315	-0.661881	-0.471508	1.00965	-0.182431	-0.129262	0.387055	0.0834278	0.312037	0.0217766	0.0169408	0.883729	0.705359	BP28, C-terminal domain
Zm00001eb015770	2.82395	0.374241	4.07686	1.03146	-1.59003	-0.340171	-0.921715	0.000147198	0.862511	6.73e-08	0.28977	0.0760215	0.679527	0.112208	BPG-independent PGAM, N-terminal
Zm00001eb392210	0.653178	0.133336	0.937904	1.8455	-2.20063	-1.92564	-0.48274	0.102718	0.886341	0.365952	0.000611833	4.88e-06	0.00183459	0.297307	Branched-chain alpha-ketoacid dehydrogenase kinase/Pyruvate dehydrogenase kinase, N-terminal
Zm00001eb068570	-0.42108	0.116107	-1.06253	0.00102365	-0.107887	-0.763434	-0.217078	0.158051	0.803354	0.00790073	0.997936	0.871379	0.0415734	0.426184	BRCA1-associated 2
Zm00001eb234370	-0.986924	0.111907	-1.34167	-0.00227814	-0.147013	-0.517543	-0.255865	0.000616325	0.825217	0.000226239	0.994548	0.742242	0.313405	0.367279	BRCA1-associated 2
Zm00001eb014460	6.69257	1.16906	6.46825	1.01539	0.231583	-0.0182901	0.0841288	8.86e-114	0.0661054	1.35e-62	0.0855019	0.862462	0.970772	0.912357	BRCT domain
Zm00001eb053960	0.28116	1.09733	-1.1252	-0.49915	0.732932	-0.685556	-0.856869	0.448073	6.26e-08	0.000606889	0.133713	0.00820642	0.104133	0.00040762	BRCT domain
Zm00001eb091010	-0.903644	0.025142	-1.25688	0.0423741	-0.209521	-0.578357	-0.18647	0.00201067	0.961941	0.000218254	0.916768	0.533894	0.241446	0.576104	BRCT domain
Zm00001eb114240	-1.3782	0.575704	-0.995254	-0.0964501	1.13985	1.50854	0.474022	2.67e-08	0.00055725	3.48e-05	0.777024	2.5e-09	2.04e-07	0.00112915	BRCT domain
Zm00001eb170340	0.0790301	-0.344656	-0.528952	-1.13629	0.078853	-0.551717	-0.708361	0.833303	0.128963	0.167515	4.94e-14	0.85833	0.0883085	4.32e-06	BRCT domain
Zm00001eb286800	-0.430693	-0.20423	-2.68471	-1.07933	-0.910516	-3.17686	-1.78199	0.414268	0.799397	0.00347795	0.0809787	0.0609275	0.000246798	0.00018556	BRCT domain
Zm00001eb314080	0.200413	0.13141	-1.3308	-1.03612	1.07471	-0.465607	-0.0881933	0.523836	0.764794	2.68e-05	9.57e-08	4.54e-06	0.239517	0.807937	BRCT domain
Zm00001eb331400	-1.24331	-0.823375	-2.10999	-3.4846	2.57359	1.67078	-0.0822537	0.269671	0.460105	0.0761489	0.000217284	0.00539524	0.261941	0.961586	BRCT domain
Zm00001eb354310	-0.779219	-0.224936	-2.10184	-0.166572	-1.302	-2.64116	-1.23998	0.199207	0.798225	0.0879689	0.895671	0.0314029	0.0193395	0.0133755	BRCT domain
Zm00001eb377280	0.60261	0.373766	1.2543	0.491645	-0.190732	0.452002	-0.0652866	0.105124	0.386345	0.0121024	0.423718	0.839927	0.287425	0.905022	BRCT domain
Zm00001eb064780	-0.716535	-0.762253	0.392041	1.98409	2.26375	3.39558	5.02725	0.901282	0.90613	0.896391	0.00811959	0.162848	0.241097	2.08e-07	Brevis radix (BRX) domain
Zm00001eb079830	5.19882	-1.6701	6.16001	-3.16394	1.54518	2.48623	0.0563754	1.03e-06	0.787543	2.43e-24	0.222008	0.481531	1.91e-09	0.99451	Brevis radix (BRX) domain
Zm00001eb016460	1.57899	0.562716	0.943584	0.682753	0.648782	-0.00223723	0.774546	7.34e-12	0.0171019	0.000509954	0.0310229	0.0180909	0.995374	0.00224699	Brix domain
Zm00001eb183430	-0.00191258	1.41347	-0.0825769	0.965701	0.561836	0.454963	0.12057	0.996968	1.18e-08	0.961318	0.00487648	0.160898	0.557658	0.817273	Brix domain
Zm00001eb245760	-0.480275	0.55886	-3.23061	-0.207966	1.87005	-0.891282	1.10853	0.624592	0.35839	2.49e-08	0.694142	2e-06	0.502704	0.00158752	Brix domain
Zm00001eb255650	-1.01593	1.1892	-1.01168	0.693392	0.269246	0.256298	-0.219482	0.0483461	0.000107663	0.0815781	0.0355693	0.616906	0.827813	0.606015	Brix domain
Zm00001eb076730	-0.0820727	0.268852	-0.985968	0.971893	-0.372839	-1.28634	0.335727	0.799904	0.0462569	0.00079989	2.7e-07	0.0905663	5.11e-06	0.00597196	BRO1 domain
Zm00001eb427060	0.983967	0.758491	0.910994	-0.438728	-0.347152	-0.445356	-1.53913	0.000357232	0.00100724	0.198865	0.628001	0.68013	0.369704	1.78e-07	BRO1 domain
Zm00001eb099070	3.52794	-0.891745	4.46668	-1.32095	0.979572	1.90796	0.558068	1.54e-37	0.166562	4.19e-42	0.0219534	0.0902746	2.92e-24	0.482203	Bromo adjacent homology (BAH) domain
Zm00001eb301630	0.360863	0.457271	-1.96082	-0.647728	2.11139	-0.224575	1.01322	0.646293	0.52454	2.51e-05	0.207436	1.01e-08	0.843653	0.0571186	Bromo adjacent homology (BAH) domain
Zm00001eb341940	-0.881924	0.132246	-1.30567	-0.3663	0.287507	-0.150204	-0.206009	4e-05	0.664895	1.77e-09	0.0229216	0.222707	0.742016	0.198528	Bromo adjacent homology (BAH) domain
Zm00001eb414820	0.24782	-0.314501	1.37839	0.281519	-0.439343	0.673466	0.16148	0.825097	0.775285	0.0110254	0.790746	0.561399	0.391472	0.905022	Bromo adjacent homology (BAH) domain
Zm00001eb035050	0.232733	0.746784	0.706149	0.307853	1.31338	1.76787	0.88054	0.71163	0.0350041	0.120568	0.568587	0.00111274	1.21e-06	0.00258051	Bromodomain
Zm00001eb070320	0.325246	1.48335	-0.120364	1.3599	0.0538778	-0.404625	-0.0644129	0.123932	7.97e-25	0.787514	1.28e-11	0.914615	0.0784943	0.782661	Bromodomain
Zm00001eb107020	0.0829388	0.0314123	-1.0154	0.823139	-0.950982	-2.06268	-0.155753	0.917859	0.965343	0.0925783	0.0458029	0.0070624	0.00041995	0.817859	Bromodomain
Zm00001eb200990	0.851172	0.0173294	0.290548	-0.211568	-0.471532	-1.04939	-0.694706	2.76e-11	0.956268	0.291991	0.513983	0.00620437	1.1e-09	0.000276692	Bromodomain
Zm00001eb223040	1.91452	-0.708097	1.77256	-0.828325	0.11497	-0.0442395	0.000341759	1.08e-45	0.000330606	1.93e-18	3.08e-05	0.719731	0.883729	0.999192	Bromodomain
Zm00001eb261520	1.01551	0.108869	0.08135	-0.15731	-0.0162319	-0.965195	-0.27829	2.25e-06	0.824767	0.893686	0.809216	0.967882	9.98e-05	0.491185	Bromodomain
Zm00001eb316800	-0.896163	0.311998	-2.68264	-1.36933	2.03026	0.229623	0.353851	0.000210669	0.184936	6.19e-20	3.99e-08	1.5e-14	0.601747	0.0355053	Bromodomain
Zm00001eb322530	1.15716	-0.258165	1.20834	-0.446738	0.0869143	0.115304	-0.0969596	5.17e-10	0.254738	1.61e-05	0.00671001	0.811373	0.804517	0.718271	Bromodomain
Zm00001eb431190	-0.449998	-0.246829	-1.24537	-0.781248	-0.384583	-1.1954	-0.913689	0.0712554	0.327838	2.07e-05	0.0282779	0.0836682	0.000327668	0.00293728	Bromodomain
Zm00001eb136300	0.71756	0.0465217	1.08782	-0.448074	-0.236979	0.123135	-0.724847	0.00604066	0.939666	0.000650581	0.296363	0.543592	0.824911	0.0316488	Bromodomain associated domain
Zm00001eb188140	-0.042532	1.84209	-3.12872	0.464934	1.46778	-1.63471	0.0927676	0.981482	0.0235169	0.0383101	0.641224	0.192285	0.504759	0.910145	Bromodomain associated domain
Zm00001eb114070	-0.443641	-0.231225	0.673655	0.80924	0.000539776	1.10906	1.04578	0.305145	0.663985	0.104273	0.0127208	0.99897	0.0121774	0.000474028	BSD domain
Zm00001eb189530	2.28703	0.736107	2.36893	0.67847	-0.0292805	0.0317027	-0.0811828	4.08e-48	4.6e-05	2.13e-17	0.00571818	0.941821	0.925151	0.818069	BSD domain
Zm00001eb253320	2.12727	0.614093	1.75488	0.150041	0.563456	0.175978	0.105271	4.2e-23	0.0287749	2.78e-11	0.782642	0.0927798	0.585211	0.835528	BSD domain
Zm00001eb352950	1.46409	-0.581796	2.97246	0.978503	-1.98288	-0.491632	-0.416357	2.79e-21	5.35e-05	4.03e-31	0.00750857	2.26e-22	0.0396029	0.209915	BSD domain
Zm00001eb375210	1.06119	-0.379556	2.27138	0.876078	-0.68233	0.522841	0.579261	3.1e-15	0.0179175	2.57e-11	3.68e-07	0.000950305	0.166983	2.25e-06	BSD domain
Zm00001eb203840	0.887242	-0.268108	1.13991	0.159742	-0.70913	-0.470107	-0.274445	6.68e-10	0.32448	1.08e-06	0.658425	0.00208561	0.00661051	0.329124	BTB/Kelch-associated
Zm00001eb379580	1.57267	2.36307	0.11525	2.15428	0.158289	-1.31457	-0.0444625	5.14e-14	6.96e-60	0.777551	1.43e-42	0.650327	1.89e-07	0.872633	BTB/Kelch-associated
Zm00001eb030260	3.08532	-1.08177	1.08114	-3.91011	4.73744	2.74048	1.91634	4.73e-09	0.459354	0.351525	2.17e-05	6.59e-08	7.77e-06	0.0812455	BTB/POZ domain
Zm00001eb035890	NA	0.772907	-1.38008	-0.0637741	6.28874	4.13816	5.45828	NA	0.939666	0.408803	0.977622	0.00182924	0.168364	0.0285583	BTB/POZ domain
Zm00001eb051580	-1.87131	0.673439	-0.0256687	2.33477	-1.11881	0.713214	0.547067	2.61e-15	0.00463818	0.969794	5.41e-06	0.019711	0.0169805	0.188365	BTB/POZ domain
Zm00001eb065610	0.720384	1.64428	0.229096	0.81265	0.0858193	-0.434978	-0.737899	0.32793	0.000178122	0.902506	0.387927	0.945476	0.732133	0.149346	BTB/POZ domain
Zm00001eb118370	0.0714484	-0.210168	-0.783384	-0.0512698	-0.59604	-1.47273	-0.431936	0.864634	0.449397	0.0640259	0.895671	0.00723278	3.49e-05	0.0362272	BTB/POZ domain
Zm00001eb142310	-0.472093	0.305728	-1.30905	-0.232027	0.620256	-0.226363	0.0878745	0.0661156	0.183157	3.48e-05	0.332722	0.00328684	0.693281	0.784918	BTB/POZ domain
Zm00001eb145030	-1.71154	-2.01946	0.349871	0.330209	-0.814525	1.23354	1.53938	3.61e-17	5.09e-30	0.777551	0.798714	0.332217	5.5e-06	2.98e-16	BTB/POZ domain
Zm00001eb198850	0.986892	-0.461788	1.59375	0.752559	-1.02588	-0.436022	0.193826	6.61e-14	7.18e-05	1.01e-06	0.0207834	0.000560832	0.0241671	0.182374	BTB/POZ domain
Zm00001eb199410	1.156	-0.63453	2.19764	-0.331465	-0.496606	0.532371	-0.187702	6.27e-20	2.24e-05	4.2e-30	0.508594	0.0237113	0.000103344	0.715535	BTB/POZ domain
Zm00001eb274280	1.76818	0.117283	1.92732	-0.98665	0.826841	0.970666	-0.268913	1.41e-10	0.902953	0.011931	0.337621	0.406268	0.000170768	0.649318	BTB/POZ domain
Zm00001eb274300	-3.35	-0.82836	-0.966819	1.40671	-2.54209	-0.140486	-0.294065	0.000534546	0.237193	0.700843	0.242993	0.00229887	0.966841	0.835528	BTB/POZ domain
Zm00001eb276280	-0.121219	-0.496012	-0.132573	-1.50816	3.39391	3.39007	2.38834	0.929912	0.600711	0.952778	9.3e-05	6.03e-14	2.36e-05	1.61e-10	BTB/POZ domain
Zm00001eb363540	-0.563232	-0.466945	-0.866619	-1.75195	1.64412	1.33566	0.365046	0.355804	0.476326	0.131981	7.12e-06	6.64e-07	0.0548301	0.655432	BTB/POZ domain
Zm00001eb378460	-0.414704	0.39079	-1.40167	0.758348	0.505218	-0.483594	0.877993	0.308194	0.254646	0.0115568	0.00346403	0.138925	0.564173	0.000183894	BTB/POZ domain
Zm00001eb389910	-1.56282	0.304791	-3.27653	-0.0552277	2.99391	1.27139	2.64109	0.292718	0.889906	1.05e-05	0.943133	4.51e-08	0.548366	3.42e-07	BTB/POZ domain
Zm00001eb400640	-0.633274	0.0136415	-1.6697	-0.880524	0.173498	-0.879818	-0.71631	0.237373	0.980875	0.0017223	0.0708644	0.80561	0.243609	0.150828	BTB/POZ domain
Zm00001eb293900	2.1149	-1.16637	3.47708	-1.1128	-0.727472	0.61552	-0.668197	1.01e-63	3.79e-15	4.13e-62	2.15e-07	3.41e-05	0.000640295	0.00168031	Btz domain
Zm00001eb353830	2.34798	-1.05524	3.72401	-0.110333	-1.22479	0.135146	-0.274034	1.72e-55	2.62e-08	3.93e-50	0.847435	1.01e-05	0.559326	0.311966	Btz domain
Zm00001eb357620	1.21963	-0.0422074	0.94726	-0.0443888	-0.206359	-0.498599	-0.204257	5.74e-09	0.939666	0.000261103	0.905551	0.617738	0.031953	0.355253	Btz domain
Zm00001eb033220	6.63309	5.19403	-0.455675	2.44118	6.11453	-0.970775	3.36695	0.191106	0.0397134	0.893815	0.0822037	0.0503241	0.711203	3.17e-05	Bulb-type lectin domain
Zm00001eb069410	-2.78023	-1.68578	-0.75157	-0.77781	0.672297	2.6894	1.58522	0.00312543	0.0145838	0.658951	0.6618	0.689561	0.0111378	0.057013	Bulb-type lectin domain
Zm00001eb069460	-3.7884	-0.0920955	-1.82573	-1.18019	1.37727	3.33037	0.300706	0.0488853	0.964307	0.152066	0.265138	0.207515	0.20535	0.8433	Bulb-type lectin domain
Zm00001eb104300	NA	NA	0.490004	-0.199966	7.47414	7.18138	7.46907	NA	NA	0.797345	0.916768	0.000171515	2.28e-06	1.89e-07	Bulb-type lectin domain
Zm00001eb105820	-1.691	0.313872	0.958325	2.55797	-2.03931	0.598632	0.211397	0.000365688	0.532565	0.294326	5.67e-05	0.0019405	0.469681	0.740889	Bulb-type lectin domain
Zm00001eb116650	-2.28047	-0.386312	-1.86972	-1.33762	0.875878	1.26657	-0.0691823	3.6e-14	0.200009	6.18e-06	2.92e-05	0.0198136	0.00459983	0.884049	Bulb-type lectin domain
Zm00001eb157280	0.379072	0.119926	1.30526	-0.727817	-0.312289	0.602044	-1.1563	0.247709	0.84827	0.0159695	0.284861	0.670244	0.138975	0.000692139	Bulb-type lectin domain
Zm00001eb256030	-1.07867	-2.03024	-2.09623	-2.17686	5.56702	4.54896	5.4356	0.910144	0.862511	0.0453873	0.0519747	6.31e-05	0.0953624	0.0207447	Bulb-type lectin domain
Zm00001eb284380	-0.637876	1.66229	-1.14095	2.05889	-1.21238	-1.73273	-0.811083	0.00849239	8.12e-15	0.0285794	8.49e-16	1.35e-05	5.11e-05	0.00187274	Bulb-type lectin domain
Zm00001eb314780	1.14879	0.978811	0.840366	0.914136	-0.230784	-0.551309	-0.288689	0.00695097	0.0109112	0.1725	0.0940745	0.841179	0.253716	0.433972	Bulb-type lectin domain
Zm00001eb321390	-4.47361	0.0641343	-3.78192	-0.686808	0.41781	1.10127	-0.328669	0.0381742	0.979453	0.107196	0.717933	0.870767	0.883729	0.859267	Bulb-type lectin domain
Zm00001eb323690	0.801432	-0.609149	0.836447	-1.16527	0.0419557	0.0597956	-0.508158	3.68e-09	3.41e-07	1.76e-05	3.31e-13	0.876907	0.868334	0.0011135	Bulb-type lectin domain
Zm00001eb352780	5.4272	1.36709	3.57027	-0.566237	2.21961	0.340899	0.291423	5.67e-133	3.5e-05	2.25e-07	0.622642	0.00583189	0.175889	0.336754	Bulb-type lectin domain
Zm00001eb362630	-3.93895	-2.1906	-4.79417	-1.0025	0.0428652	-0.822282	1.24151	0.0366988	0.101254	0.0264826	0.460782	0.974369	0.899221	0.520329	Bulb-type lectin domain
Zm00001eb369770	-0.532482	-1.91483	-0.651201	-2.5975	-0.126572	-0.253344	-0.805183	0.00677908	7.54e-27	0.146152	2.91e-18	0.782449	0.631879	0.0111168	Bulb-type lectin domain
Zm00001eb375620	4.73781	0.810619	3.2347	0.200217	-1.54558	-3.06043	-2.15938	2.8e-09	0.758998	0.139721	0.961319	0.549242	0.00264443	0.291612	Bulb-type lectin domain
Zm00001eb382120	0.618824	0.135084	-0.406639	0.98101	-1.0737	-2.11221	-0.222783	0.0130046	0.79466	0.423249	0.0122378	0.000108635	2.99e-11	0.673265	Bulb-type lectin domain
Zm00001eb388090	-1.67694	0.198259	-4.22345	-0.34274	4.53053	1.94281	3.98113	0.833303	0.979361	0.00589438	0.719956	0.000186116	0.804517	0.00247101	Bulb-type lectin domain
Zm00001eb388600	0.335935	-0.363761	-0.978774	-1.42801	0.0390918	-1.30013	-1.02094	0.17743	0.161839	0.0978879	0.000602278	0.951413	0.000982424	7.82e-05	Bulb-type lectin domain
Zm00001eb407700	-0.990892	0.604064	-1.3441	0.303577	1.55939	1.18987	1.26483	0.403908	0.496474	0.0750607	0.748162	0.00746257	0.393342	0.0279839	Bulb-type lectin domain
Zm00001eb033930	-0.58518	-2.38827	-0.50194	1.27951	1.07364	1.14842	4.75009	0.910144	0.615956	0.882154	0.265549	0.663259	0.803191	0.00963977	BURP domain
Zm00001eb039010	-3.68366	-2.79258	0.891486	-0.230394	2.6294	7.19103	5.20272	0.159473	0.262022	0.777551	0.947135	0.298877	1.27e-06	0.00267856	BURP domain
Zm00001eb154060	-1.63801	-0.103779	-1.23692	-1.97428	2.01864	2.40691	0.158071	0.00385348	0.939666	0.0681497	0.00172292	0.00171916	7.14e-12	0.748446	BURP domain
Zm00001eb178490	-0.293353	-0.634921	-2.40543	-4.85607	4.64376	2.52607	0.42783	0.858571	0.624178	0.00106786	6.94e-33	1.82e-42	0.0223961	0.800779	BURP domain
Zm00001eb300370	-0.199977	-0.188866	-2.67444	1.28907	7.20375	4.70782	8.68646	0.97938	0.979453	0.0126935	0.000136771	3.34e-07	0.180067	2.5e-11	BURP domain
Zm00001eb371370	-1.81292	-1.25687	-0.895832	-0.799316	0.346544	1.23729	0.809858	1.35e-07	6.04e-11	0.211214	0.188415	0.634431	0.0412915	0.00144454	BURP domain
Zm00001eb065940	0.58567	0.969707	-0.910224	-0.155118	0.456879	-1.0607	-0.661585	0.0584291	1.25e-05	0.0815781	0.729026	0.1201	0.0357141	0.00755873	Bystin
Zm00001eb021510	0.877464	-0.136129	1.41337	-0.634498	0.78027	1.30771	0.287625	0.00427839	0.85614	0.000241158	0.104402	0.0272393	0.000556722	0.512997	C2 domain
Zm00001eb038880	3.88892	0.338912	4.12168	-0.466776	0.104831	0.310075	-0.697422	3.64e-139	0.0935082	7.36e-18	0.422293	0.86653	0.615686	0.0555808	C2 domain
Zm00001eb065750	-0.739553	-0.523341	-2.66777	-4.12909	2.77819	0.834072	-0.831247	0.751271	0.871288	0.0478026	0.00870044	0.0169573	0.747996	0.82469	C2 domain
Zm00001eb075700	-1.80655	-0.211612	-0.638988	0.757572	0.0436995	1.21827	1.0181	0.011128	0.859538	0.76434	0.607339	0.974874	0.390966	0.0701242	C2 domain
Zm00001eb105590	-1.07188	0.35005	-1.48334	-1.64596	1.48681	1.06162	-0.50453	0.246687	0.758404	0.0442388	0.00389546	0.010741	0.385155	0.552706	C2 domain
Zm00001eb107970	-0.306289	-0.195259	-1.81384	-0.853675	0.398893	-1.1015	-0.253088	0.15967	0.422978	0.00887355	0.000884229	0.112838	0.121425	0.360384	C2 domain
Zm00001eb125450	0.0109686	0.713875	-1.78491	0.189288	0.634305	-1.18108	0.115592	0.97938	3.56e-07	4.03e-07	0.687734	0.0440528	3.41e-06	0.535576	C2 domain
Zm00001eb142200	-0.808775	-0.634556	0.219082	-2.97871	2.68949	3.69432	0.350613	0.00635475	0.0106537	0.850071	2.87e-08	2.02e-07	3.24e-27	0.270868	C2 domain
Zm00001eb148310	-1.99147	-0.557726	-4.58084	-5.22207	3.6105	1.00496	-1.04867	0.00209068	0.402142	6.47e-20	2.71e-30	2e-16	0.319758	0.0994056	C2 domain
Zm00001eb149710	-5.10719	-0.756064	-4.09662	-0.826777	-0.859487	NA	-0.921275	0.00415606	0.667619	0.12695	0.659008	0.513636	NA	0.660749	C2 domain
Zm00001eb159470	0.719287	-0.422961	0.0633715	-0.515136	-0.970087	-1.65364	-1.05706	4.61e-06	0.0129838	0.966339	0.223001	5.51e-05	0.000163001	6.01e-05	C2 domain
Zm00001eb185780	0.128842	0.285057	1.36151	1.36696	-0.518247	0.705752	0.568332	0.839353	0.576207	0.00184608	3.18e-05	0.277415	0.124918	0.0651249	C2 domain
Zm00001eb186800	-2.10205	-1.20549	-2.66395	-7.77519	7.20598	6.65022	0.642827	0.686556	0.825268	0.162612	1.97e-05	8.15e-06	0.00167464	0.905022	C2 domain
Zm00001eb197960	-1.33834	-0.478378	0.190001	0.431228	-0.238328	1.2725	0.676499	0.000832971	0.158628	0.854304	0.552515	0.783513	0.0118762	0.0284831	C2 domain
Zm00001eb225520	-2.1451	-0.917001	-0.247562	0.372498	-2.24129	-0.354013	-0.946724	2.48e-05	0.0339369	0.889582	0.706888	3.52e-06	0.829511	0.093798	C2 domain
Zm00001eb235980	-0.54661	-0.421996	0.384953	0.273867	-1.08755	-0.174812	-0.384938	0.0319987	0.0410418	0.426371	0.48638	6.21e-07	0.783038	0.188319	C2 domain
Zm00001eb242080	-0.232279	0.637407	-1.6481	-0.507393	0.951172	-0.473752	-0.186852	0.700099	0.0422846	7.88e-05	0.140833	0.000914351	0.538792	0.71415	C2 domain
Zm00001eb258830	0.330568	-0.0183336	-0.330951	-1.48804	0.108807	-0.559825	-1.35241	0.766627	0.980845	0.761675	0.0240013	0.894925	0.685689	0.0803835	C2 domain
Zm00001eb276170	-0.318301	-0.108014	-0.992039	0.353779	-0.446385	-1.13616	0.0209909	0.0706968	0.652244	5.49e-05	0.0279517	0.00482333	1.63e-06	0.922976	C2 domain
Zm00001eb285340	-0.442514	-0.601916	-0.724921	-0.990034	-0.664125	-0.958605	-1.04664	0.346521	0.137564	0.190177	0.0914089	0.204854	0.0529057	0.0302348	C2 domain
Zm00001eb298460	0.0789903	-0.65868	0.538433	2.03448	-0.903897	-0.461487	1.79353	0.913972	0.0998902	0.490521	7.47e-07	0.0703574	0.454591	4.16e-09	C2 domain
Zm00001eb307650	-1.46052	-0.0307616	-1.79145	-2.90318	2.42289	2.06749	-0.442912	0.000120482	0.963017	0.00066354	7.23e-14	2.44e-14	0.000223705	0.37502	C2 domain
Zm00001eb308070	-0.864449	0.364272	-0.321901	-0.869635	0.974138	1.50082	-0.25336	0.0849921	0.450549	0.593859	0.0428681	0.0267444	0.00120626	0.606115	C2 domain
Zm00001eb321830	-1.29429	-0.735632	0.380722	-0.386053	0.685607	2.3448	1.04242	0.261164	0.497499	0.737655	0.742152	0.435054	0.0200524	0.241876	C2 domain
Zm00001eb325820	-1.33463	-0.241673	-2.05878	-1.31468	2.01711	1.28594	0.951306	2.57e-06	0.484954	4.63e-09	7.37e-06	1.41e-10	0.000354498	1.64e-08	C2 domain
Zm00001eb330300	-2.79584	-2.7353	0.635688	1.1422	-0.731067	2.72042	3.15254	0.123007	0.0805488	0.815421	0.449551	0.70537	0.263266	0.0249764	C2 domain
Zm00001eb331700	-1.15895	-0.851993	-1.48644	0.282817	-0.659425	-1.00549	0.481265	2.05e-09	4.62e-07	4.54e-05	0.335596	0.00414759	0.00708047	0.0160103	C2 domain
Zm00001eb332000	-0.412741	-0.031904	1.23625	1.00332	-2.48721	-0.848714	-1.44938	0.088913	0.939666	0.0588064	0.192517	3.38e-08	0.0296537	0.000106149	C2 domain
Zm00001eb336950	0.72318	0.332863	0.32944	0.340173	-0.677115	-1.0864	-0.664258	1.94e-07	0.066924	0.312034	0.261228	0.00384101	2.58e-12	0.000218452	C2 domain
Zm00001eb348770	-1.13021	1.10034	-0.976682	-1.99061	2.91468	3.07991	-0.170979	0.5586	0.289612	0.469575	0.000515929	2.75e-05	0.0678146	0.905022	C2 domain
Zm00001eb358600	-0.255319	0.110069	-2.37829	-1.36079	1.24884	-0.882009	-0.217217	0.355077	0.732333	3.44e-06	0.0105823	0.0128207	0.00496271	0.451995	C2 domain
Zm00001eb362570	-0.762013	-0.316819	0.121821	-1.20029	0.192477	1.05564	-0.684967	0.00013143	0.0617367	0.865691	7.84e-07	0.55348	0.00178183	6e-05	C2 domain
Zm00001eb363490	1.03796	-0.257508	0.819321	-1.98054	1.65926	1.41895	-0.058152	1.27e-09	0.285708	0.0823753	5.02e-11	9.53e-08	1.28e-06	0.869214	C2 domain
Zm00001eb367290	0.289855	0.540693	0.443983	1.29493	-0.408401	-0.274025	0.350928	0.0746865	2.91e-06	0.177998	4.63e-13	0.0297654	0.347096	0.0110822	C2 domain
Zm00001eb372570	-1.20121	0.246935	-2.38055	-2.52204	3.34107	2.15167	0.577987	0.000306371	0.549589	1.26e-07	1.2e-10	2.07e-19	1.56e-07	0.0504727	C2 domain
Zm00001eb388260	0.761805	1.70181	1.4226	-2.45063	5.21292	5.87785	1.07122	0.941284	0.851777	0.453694	0.149241	0.0214725	0.00183484	0.790642	C2 domain
Zm00001eb401160	-0.400417	0.118838	-1.06797	-0.12202	-0.567173	-1.24807	-0.800631	0.0521826	0.687764	0.0526107	0.895671	0.278017	1e-05	0.000180799	C2 domain
Zm00001eb426320	1.70328	-0.277682	2.04834	-0.339747	-0.430365	-0.106322	-0.488901	2.62e-32	0.148325	2.28e-14	0.337156	0.107345	0.752241	0.0268279	C2 domain
Zm00001eb330170	0.68958	-0.393092	-0.846933	-1.31542	-0.105616	-1.66646	-1.02444	0.0100798	0.160706	0.0481169	1.23e-07	0.870711	1.25e-06	1.85e-09	C4-type zinc-finger of DNA polymerase delta
Zm00001eb032160	1.26782	-0.290638	0.978869	-0.0306924	0.0538679	-0.249873	0.319243	5.31e-10	0.265687	3.34e-05	0.931836	0.894419	0.44158	0.185621	CAAX prenyl protease 2
Zm00001eb306570	-1.56996	0.799025	0.0264647	0.438435	0.770062	2.35513	0.414937	0.123949	0.252575	0.975319	0.474997	0.223864	0.0228472	0.553047	CAAX prenyl protease 2
Zm00001eb313890	2.84303	0.259666	2.56592	0.453038	-0.156095	-0.462663	0.0396801	1.62e-25	0.579653	4.31e-09	0.12164	0.83417	0.361612	0.905022	CAAX prenyl protease 2
Zm00001eb406400	0.575445	-0.0258813	0.172496	0.569494	-0.993076	-1.41266	-0.392341	9.85e-05	0.943482	0.763283	0.083738	7.64e-05	4.2e-12	0.117801	CAAX prenyl protease 2
Zm00001eb061170	0.766497	0.00493325	0.179063	-0.110865	-0.404551	-1.0121	-0.514561	1.88e-06	0.984584	0.683739	0.707105	0.0426659	1.36e-05	0.00259987	Cactin, C-terminal
Zm00001eb017020	-1.50758	-0.684013	0.268954	0.661135	-3.84527	-2.0854	-2.50344	0.0637301	0.384328	0.960933	0.850521	7.52e-05	0.205291	0.0162953	Cactin, central domain
Zm00001eb345920	-0.858538	-0.319963	0.112806	1.62297	-4.217	-3.28998	-2.26917	0.0520901	0.497442	0.973368	0.633608	0.00470841	0.000594421	0.0041887	Cactin, central domain
Zm00001eb010130	2.57102	0.455259	2.86273	3.39583	-0.319779	-0.0538516	2.62665	9.3e-26	0.292318	4.22e-09	3.16e-17	0.527894	0.933692	3.06e-13	Calcineurin-like phosphoesterase domain, ApaH type
Zm00001eb010140	0.673931	-0.673125	0.606542	0.600516	-1.38107	-1.47784	-0.101542	8.37e-06	2.21e-05	0.423274	0.204564	1.65e-05	0.00113029	0.840581	Calcineurin-like phosphoesterase domain, ApaH type
Zm00001eb044870	0.531803	0.857464	0.486901	1.19953	0.15494	0.102956	0.503054	0.0474727	3.54e-05	0.277097	4.73e-07	0.780283	0.87772	0.000875634	Calcineurin-like phosphoesterase domain, ApaH type
Zm00001eb048700	-0.748004	-0.480341	0.0481423	0.757599	-1.2415	-0.468527	-0.000156611	0.00116373	0.0574344	0.966339	0.166778	0.0129985	0.171989	0.999531	Calcineurin-like phosphoesterase domain, ApaH type
Zm00001eb053560	1.27677	0.223842	0.883936	1.86558	-0.139748	-0.548175	1.50837	0.00148037	0.802298	0.0818193	2.94e-05	0.875759	0.314446	0.000224386	Calcineurin-like phosphoesterase domain, ApaH type
Zm00001eb085600	3.95452	1.73358	4.9332	6.57366	-1.28659	-0.331137	3.56896	0.0724592	0.798108	0.250446	0.000648457	0.876907	0.899221	0.0149999	Calcineurin-like phosphoesterase domain, ApaH type
Zm00001eb086200	-2.15483	-0.63714	-0.276595	-0.838094	0.357201	2.22871	0.164742	3.33e-08	0.0666683	0.652379	0.0415342	0.370398	1.42e-05	0.835528	Calcineurin-like phosphoesterase domain, ApaH type
Zm00001eb094420	2.41328	-1.49215	4.06272	-1.1169	-0.993544	0.63588	-0.612564	1.42e-128	7.93e-36	5.94e-60	3.08e-09	7.05e-09	0.00235145	7.46e-05	Calcineurin-like phosphoesterase domain, ApaH type
Zm00001eb141530	-0.249181	-1.49336	-0.416843	0.141692	3.24142	3.08536	4.88805	0.952716	0.542993	0.840385	0.916768	0.00029723	0.0940454	8.79e-06	Calcineurin-like phosphoesterase domain, ApaH type
Zm00001eb144980	1.69652	0.199959	2.96575	-0.614127	-0.00110609	1.24523	-0.810763	1.66e-11	0.741427	1.46e-19	0.110719	0.997992	2.48e-05	0.0167739	Calcineurin-like phosphoesterase domain, ApaH type
Zm00001eb151650	-0.985823	0.217584	0.32127	1.37811	-0.292402	0.993689	0.874461	0.00106195	0.529228	0.583129	3.31e-07	0.462389	0.018496	1.75e-05	Calcineurin-like phosphoesterase domain, ApaH type
Zm00001eb169080	1.19788	-0.214286	1.00101	-0.0266494	-0.239001	-0.450037	-0.0462064	1.05e-06	0.620027	0.000690836	0.956414	0.534369	0.193544	0.91328	Calcineurin-like phosphoesterase domain, ApaH type
Zm00001eb191230	0.990952	-0.429976	1.76935	0.182533	-0.653499	0.104781	-0.0360209	3.27e-21	1.37e-05	1.26e-11	0.573182	0.000254789	0.766723	0.905022	Calcineurin-like phosphoesterase domain, ApaH type
Zm00001eb201680	NA	NA	-5.70306	-7.7208	7.5837	1.10127	NA	NA	NA	0.00984144	0.000648955	0.000536753	0.883729	NA	Calcineurin-like phosphoesterase domain, ApaH type
Zm00001eb221100	0.290788	-0.115716	0.983095	0.459028	0.488828	1.17074	1.06881	0.367301	0.855866	0.0013571	0.135653	0.111415	4.36e-05	2.39e-06	Calcineurin-like phosphoesterase domain, ApaH type
Zm00001eb273010	1.02815	-1.10851	0.771639	-1.49523	-1.10178	-1.38997	-1.48118	2.28e-17	1.47e-15	0.36896	3.12e-05	9.09e-06	0.0192643	3.19e-08	Calcineurin-like phosphoesterase domain, ApaH type
Zm00001eb298290	-1.81132	0.548217	-1.3156	1.08676	0.529652	1.01678	1.07174	9.75e-07	0.0494121	0.000247974	7.85e-11	0.110608	0.0794147	2.39e-12	Calcineurin-like phosphoesterase domain, ApaH type
Zm00001eb319660	-1.42467	0.760471	-0.0965609	0.882695	0.0336193	1.35329	0.165387	0.0003457	0.0214866	0.957328	0.208199	0.96951	0.000634783	0.739234	Calcineurin-like phosphoesterase domain, ApaH type
Zm00001eb340700	-1.40121	0.0086897	-0.697938	-0.973324	0.569013	1.262	-0.40666	0.0047471	0.985595	0.167975	0.0239184	0.142497	0.0611686	0.423984	Calcineurin-like phosphoesterase domain, ApaH type
Zm00001eb346060	-0.53254	-0.333489	-0.687423	-1.8307	1.70117	1.53276	0.210662	0.355691	0.59879	0.101229	2.42e-05	3.36e-07	0.00167589	0.83046	Calcineurin-like phosphoesterase domain, ApaH type
Zm00001eb374780	-0.344708	0.0185956	0.714088	0.534421	1.03506	2.07956	1.5565	0.453562	0.979453	0.0318137	0.0941653	0.00201152	1.94e-12	1.51e-13	Calcineurin-like phosphoesterase domain, ApaH type
Zm00001eb375670	0.0555178	1.10678	-1.8757	-0.0693404	1.83865	-0.107662	0.667672	0.97938	0.00786881	0.000150252	0.895671	1.79e-06	0.909325	0.0270115	Calcineurin-like phosphoesterase domain, ApaH type
Zm00001eb385280	1.36284	0.342058	1.59943	0.221706	0.165547	0.390363	0.0504069	1.39e-16	0.0855927	2.17e-14	0.358828	0.574369	0.0937805	0.883744	Calcineurin-like phosphoesterase domain, ApaH type
Zm00001eb400210	1.95759	-0.15714	3.17808	0.379785	2.01885	3.22168	2.55668	6.28e-05	0.928181	6.01e-10	0.768742	0.00768083	1.1e-35	1.12e-05	Calcineurin-like phosphoesterase domain, ApaH type
Zm00001eb402460	-1.23944	-0.508541	-0.815941	0.186938	-0.641057	-0.236444	0.0587114	8.66e-24	2.49e-05	0.0647392	0.778878	0.107726	0.299512	0.833209	Calcineurin-like phosphoesterase domain, ApaH type
Zm00001eb421880	NA	1.64967	-5.2012	-8.0846	7.94474	1.95943	-1.77909	NA	0.90613	0.0130225	0.000570099	0.000442496	0.804517	0.842582	Calcineurin-like phosphoesterase domain, ApaH type
Zm00001eb025190	-1.02869	0.795131	-0.728636	0.455914	0.547435	0.83359	0.213122	0.000157316	7.61e-05	0.00189657	0.212963	0.033005	0.00932577	0.603641	Calcium permeable stress-gated cation channel 1, N-terminal transmembrane domain
Zm00001eb052100	-1.89764	-0.932879	-0.537219	-2.64697	1.69014	3.04155	-0.0186557	0.0258483	0.178641	0.404326	5.37e-09	0.000116306	0.000224691	0.99451	Calcium permeable stress-gated cation channel 1, N-terminal transmembrane domain
Zm00001eb215680	-1.21762	-0.106814	-0.690324	0.460048	-1.1518	-0.648364	-0.583523	1.33e-06	0.862511	0.586423	0.751189	0.229586	0.0868772	0.0302829	Calcium permeable stress-gated cation channel 1, N-terminal transmembrane domain
Zm00001eb231940	0.222153	-0.132844	1.00317	0.827048	0.138538	0.91061	1.10071	0.857584	0.932074	0.145897	0.217041	0.910946	0.272355	0.0452689	Calcium permeable stress-gated cation channel 1, N-terminal transmembrane domain
Zm00001eb009400	-2.93434	-1.83113	-1.56602	-2.45564	-1.94455	-0.586781	-2.56102	3.31e-15	6.56e-13	0.17606	0.157593	0.0219536	0.59776	0.0223684	Calcium uniporter protein, C-terminal
Zm00001eb044260	-1.78092	-1.40755	-1.23614	-1.26188	-0.347515	0.167821	-0.198254	1.85e-14	4.32e-12	0.0385635	0.00223648	0.50859	0.841787	0.621208	Calcium uniporter protein, C-terminal
Zm00001eb149760	1.3955	-0.265548	3.27203	-0.365874	0.82985	2.69542	0.734802	0.000124449	0.765963	3.04e-39	0.374639	0.0561761	1.15e-23	0.107884	Calcium uniporter protein, C-terminal
Zm00001eb163750	1.95037	0.333654	2.25728	0.303651	0.197052	0.493081	0.174277	7.78e-07	0.713346	5.22e-12	0.638155	0.828397	0.244251	0.840581	Calcium uniporter protein, C-terminal
Zm00001eb369030	-0.266924	-0.169133	1.40271	-2.30861	2.0797	3.71533	-0.055991	0.829867	0.911804	0.073012	1.72e-05	1.48e-05	2.73e-07	0.959889	Calcium uniporter protein, C-terminal
Zm00001eb399520	-1.19747	-0.474159	-3.50169	-5.58247	-1.28221	-3.6052	-6.37536	0.00528636	0.562929	0.00411486	8.72e-05	0.218427	1.14e-05	7.49e-10	Calcium uniporter protein, C-terminal
Zm00001eb117590	-0.310583	-0.10695	0.615519	-0.302123	0.444723	1.34737	0.255803	0.0376967	0.796678	0.161356	0.17285	0.0271292	1.42e-05	0.329198	Calcium-dependent channel, 7TM region, putative phosphate
Zm00001eb118510	-0.43106	0.199147	-0.760396	1.7041	-0.533984	-0.876874	0.975868	0.264391	0.681726	0.261652	0.00473269	0.293792	0.110593	0.0605694	Calcium-dependent channel, 7TM region, putative phosphate
Zm00001eb288500	-0.951879	-0.50416	-1.35937	-2.51067	0.551586	0.132888	-1.45123	0.217883	0.565537	0.163007	0.00928721	0.633666	0.909489	0.0974499	Calcium-dependent channel, 7TM region, putative phosphate
Zm00001eb034200	-1.71795	-0.195082	0.311041	-2.49956	2.06751	4.06621	-0.227092	0.537313	0.944597	0.885586	0.0798593	0.124072	0.0163846	0.923985	Calcium-transporting P-type ATPase, N-terminal autoinhibitory domain
Zm00001eb035840	0.988805	-0.717589	1.28863	-1.48224	-0.57545	-0.296736	-1.33391	1.4e-05	0.00362108	0.000630787	0.000142387	0.224595	0.183918	2.52e-10	Calcium-transporting P-type ATPase, N-terminal autoinhibitory domain
Zm00001eb253750	-1.08525	-2.03635	-3.66473	-7.5172	5.52468	2.94829	NA	0.910144	0.862511	0.137739	0.0109458	0.0172467	0.644722	NA	Caleosin-related
Zm00001eb253760	0.434455	0.256637	2.31524	2.22103	-2.1223	-0.256012	-0.15449	0.00080392	0.0466678	0.00244973	0.00347823	0.0037173	0.223306	0.225253	Caleosin-related
Zm00001eb280730	-0.59239	-0.0934617	-0.794311	-0.0186403	-0.800766	-1.02372	-0.720743	0.00849207	0.844038	0.121919	0.971842	0.00440231	0.0127761	0.000470485	Caleosin-related
Zm00001eb371550	-0.653525	-0.155643	1.30629	1.03693	-2.49593	-0.560848	-1.29593	0.019354	0.501905	0.350752	0.501681	0.0187009	0.267125	6.13e-08	Caleosin-related
Zm00001eb371580	-0.199977	-1.15065	-6.10584	-7.16259	6.06035	NA	NA	0.97938	0.928181	0.0775434	0.0366808	0.0386162	NA	NA	Caleosin-related
Zm00001eb029730	-0.279107	-0.553174	-0.10528	-1.24488	0.288457	0.448247	-0.397145	0.788395	0.451586	0.930265	0.0163559	0.72858	0.641116	0.638402	Calmodulin-binding domain, plant
Zm00001eb264170	-3.15419	0.0750933	-2.74249	-0.192138	-0.766483	-0.366641	-1.02847	0.000146642	0.940975	0.0023029	0.838293	0.309533	0.883729	0.019948	Calmodulin-binding domain, plant
Zm00001eb400410	1.14322	0.220111	2.20701	-0.975047	1.25892	2.30457	0.067421	0.411618	0.939666	0.00488159	0.511762	0.422345	0.00146492	0.976886	Calmodulin-binding domain, plant
Zm00001eb081930	-2.70015	-0.0792077	-1.50844	0.2139	-0.439475	0.738828	-0.140526	5.83e-33	0.822803	2.38e-06	0.545446	0.060161	0.0991423	0.617647	CALMODULIN-BINDING PROTEIN60
Zm00001eb111310	NA	NA	0.0136804	1.29021	5.1156	4.34113	6.59732	NA	NA	0.994688	0.535424	0.166358	0.110485	0.00016139	CALMODULIN-BINDING PROTEIN60
Zm00001eb125120	-2.74616	0.0943951	-3.70878	-4.11089	2.38421	1.39041	-1.81324	1.01e-07	0.928181	3.42e-08	2.74e-18	6.29e-08	0.206815	9.95e-07	CALMODULIN-BINDING PROTEIN60
Zm00001eb182380	0.795073	-0.713306	1.25104	0.0582562	-1.04494	-0.608705	-0.269136	8.66e-10	2.17e-08	0.000248354	0.916768	0.00028305	0.00232089	0.0532384	CALMODULIN-BINDING PROTEIN60
Zm00001eb206800	-0.49806	2.0747	-1.02907	1.47051	0.898978	0.354878	0.301328	0.0476677	6.57e-52	0.000455766	7.85e-12	0.000386631	0.306064	0.0244901	CALMODULIN-BINDING PROTEIN60
Zm00001eb211480	0.624108	-0.211502	1.27386	-0.380027	-0.314198	0.31273	-0.47719	8.78e-06	0.244729	0.000828176	0.0886342	0.175583	0.450947	0.000765361	CALMODULIN-BINDING PROTEIN60
Zm00001eb233770	-0.140968	0.378278	-0.408319	1.52481	-0.963428	-1.24262	0.188956	0.44493	0.000560484	0.27796	1.06e-10	9.03e-05	1.34e-10	0.073689	CALMODULIN-BINDING PROTEIN60
Zm00001eb244130	-0.759485	-0.259385	-0.985919	0.355476	-0.779391	-1.01527	-0.159668	1.97e-07	0.125582	0.000811894	0.0408617	2.28e-05	0.000173245	0.287966	CALMODULIN-BINDING PROTEIN60
Zm00001eb335390	-0.0413885	-3.83598	2.00749	-2.61583	4.31415	6.33512	5.54921	0.986482	0.242892	0.0111517	1.63e-05	3.07e-08	4.89e-09	0.00630158	CALMODULIN-BINDING PROTEIN60
Zm00001eb396470	-0.128089	0.485731	-1.06164	-2.43137	1.95329	1.00413	-0.958352	0.97938	0.819411	0.297172	0.0140833	0.0119183	0.5813	0.568079	CALMODULIN-BINDING PROTEIN60
Zm00001eb410260	-1.66077	-0.704185	-0.16657	-3.71105	0.0457993	1.50991	-2.94462	0.0172555	0.360817	0.961318	0.00265952	0.970673	0.216842	0.0048662	CALMODULIN-BINDING PROTEIN60
Zm00001eb014160	-1.05112	-0.0578924	-0.504775	-4.20353	3.46746	4.01686	-0.675123	0.540691	0.979453	0.786305	1.06e-07	1.19e-05	0.00278657	0.675464	Calponin homology domain
Zm00001eb080260	2.72992	-0.188866	5.11945	-1.37303	1.2384	3.60359	0.0563754	0.461682	0.979453	0.000135656	0.885804	0.879069	0.00319089	0.99451	Calponin homology domain
Zm00001eb132450	-0.300286	0.308098	-1.04106	-0.744637	0.543196	-0.219393	-0.504859	0.401948	0.315277	0.0111126	0.0455159	0.0852784	0.728141	0.1382	Calponin homology domain
Zm00001eb153560	-1.08525	-0.167768	-1.16298	-2.95422	5.59997	5.53548	2.82909	0.910144	0.979453	0.478374	0.00901092	0.000151021	0.0230671	0.232003	Calponin homology domain
Zm00001eb189400	1.38552	-0.72839	1.08054	-0.725598	-0.174659	-0.488192	-0.167661	3.73e-21	4.59e-06	0.00122392	0.00109032	0.622435	0.126831	0.372463	Calponin homology domain
Zm00001eb239510	-0.118448	1.62708	-0.0935962	-1.75448	3.79623	3.822	0.419183	0.981529	0.650679	0.966339	0.168263	0.0255904	0.103497	0.898658	Calponin homology domain
Zm00001eb252890	0.0329888	-0.411972	0.166469	-0.514864	1.07182	1.19495	0.975582	0.971269	0.122728	0.824573	0.281556	0.0070517	0.00019922	9.61e-07	Calponin homology domain
Zm00001eb293720	1.23821	1.18658	2.09045	-0.152434	1.90813	2.73967	0.574909	0.307529	0.282118	0.000239587	0.914256	0.0489814	1.39e-05	0.537055	Calponin homology domain
Zm00001eb322760	5.62282	0.935623	6.32585	0.67357	1.21952	1.90625	0.968108	5.94e-37	0.515464	8.77e-36	0.48054	0.292761	5.58e-08	0.282653	Calponin homology domain
Zm00001eb353510	-0.782776	-0.0827782	-1.52945	-0.641458	0.401402	-0.363426	-0.153409	0.0103432	0.916676	4.95e-05	0.050343	0.374588	0.422101	0.582181	Calponin homology domain
Zm00001eb396450	1.09592	-0.464939	-1.55696	-1.7602	1.61681	-1.04469	0.327223	0.00581463	0.488166	0.00249569	0.00181327	1.81e-05	0.0773126	0.767203	Calponin homology domain
Zm00001eb410250	1.11392	0.104286	-0.416872	-1.70815	0.72503	-0.820515	-1.08044	0.026883	0.938109	0.567131	0.000766683	0.179334	0.21915	0.0728336	Calponin homology domain
Zm00001eb084590	2.91777	-1.67977	4.04532	-1.04997	-0.416579	0.692193	0.219895	1.01e-73	9.75e-24	4.22e-68	1.82e-08	0.112298	0.00126584	0.321583	Calreticulin/calnexin
Zm00001eb096980	3.46154	-1.75679	3.36831	-1.982	-0.0468624	-0.162218	-0.265896	7.86e-107	2.38e-14	1.37e-28	1.04e-11	0.932701	0.677846	0.591468	Calreticulin/calnexin
Zm00001eb304290	3.31217	-2.28708	3.76564	-1.33275	-0.531208	-0.090306	0.429304	2.76e-92	1.01e-33	1.58e-91	8.96e-14	0.0546729	0.739509	0.0364853	Calreticulin/calnexin
Zm00001eb365780	2.42502	-0.0598029	2.30154	-0.753482	1.12487	0.985923	0.438327	1.05e-36	0.928181	1.35e-51	6.41e-10	4.2e-06	8.06e-09	0.0130524	Calreticulin/calnexin
Zm00001eb421600	2.02885	-0.977002	2.85822	-0.739228	-0.0764961	0.735502	0.168178	6.7e-46	1.54e-08	1.15e-62	1.28e-05	0.810967	2.5e-05	0.579344	Calreticulin/calnexin
Zm00001eb257290	NA	NA	5.30667	3.01385	NA	4.19394	2.88729	NA	NA	0.046427	0.681674	NA	0.145835	0.683422	CAP domain
Zm00001eb257310	4.13622	-2.34265	4.9573	-3.29666	-0.870306	-0.0961773	-1.81871	1.45e-09	0.377938	2.96e-06	0.461921	0.73746	0.914615	0.840581	CAP domain
Zm00001eb299340	0.89915	-0.413876	1.85666	-0.241345	-4.88557	-3.91245	-4.70303	0.00017291	0.306512	0.327361	0.949689	4.36e-07	2.42e-21	1.19e-13	CAP domain
Zm00001eb299370	-1.63347	-2.35162	2.3807	-2.81418	-4.12311	-0.122689	-4.59453	0.00929587	0.000112906	0.143653	0.362625	0.00155596	0.899221	0.000220109	CAP domain
Zm00001eb341580	-2.29125	-3.53611	2.20266	NA	-6.52855	-2.02952	-2.79902	0.0863462	0.00318893	0.777551	NA	0.000233342	0.684274	0.578145	CAP domain
Zm00001eb086560	0.0584597	-0.205435	-0.93559	-1.35493	0.685939	-0.320088	-0.458596	0.874493	0.402046	0.000203376	3.04e-15	0.00566641	0.244577	2.92e-05	Carbamoyl-phosphate synthetase large subunit-like, ATP-binding domain
Zm00001eb223980	-1.52969	-2.06618	-1.0474	-2.98148	1.16362	1.62563	0.253405	3.12e-20	1.38e-42	7.51e-05	4.79e-65	3.89e-07	9.55e-18	0.0653159	Carbamoyl-phosphate synthetase large subunit-like, ATP-binding domain
Zm00001eb289050	-0.516112	0.724745	-1.78539	-1.72967	3.04647	1.76348	0.598634	0.739	0.48164	0.00231397	0.000730244	4.49e-08	0.0671249	0.455667	Carbohydrate binding module family 20
Zm00001eb367050	-0.800591	-1.09416	-0.484992	-0.276642	-1.11122	-0.827794	-0.289719	8.8e-13	4.07e-32	0.646403	0.680183	0.00616434	0.179571	0.0289525	Carbohydrate binding module family 20
Zm00001eb431240	1.20596	-0.317555	0.895534	-1.07307	-0.265865	-0.600125	-1.01794	5.98e-13	0.19636	0.012015	5.71e-07	0.361572	0.0483081	5.01e-07	Carbohydrate binding module family 25
Zm00001eb004990	1.1284	0.711322	-0.566516	0.582878	-0.0629542	-1.78073	-0.18803	5.3e-13	5.75e-06	0.255826	0.0552446	0.909124	3.96e-10	0.359811	Carbohydrate kinase PfkB
Zm00001eb034820	-0.229639	-1.03144	0.458453	-0.218658	-0.359306	0.308928	0.457439	0.472126	3.77e-09	0.215359	0.677066	0.182135	0.46539	0.175878	Carbohydrate kinase PfkB
Zm00001eb050040	0.549582	2.39352	-0.457479	0.455615	2.1686	1.16152	0.237172	0.38651	2.31e-19	0.542001	0.249031	1.44e-11	0.10836	0.55456	Carbohydrate kinase PfkB
Zm00001eb077250	-1.07733	0.0118848	0.194441	-0.0884253	0.020122	1.27261	-0.0739257	0.0111642	0.980035	0.807453	0.884611	0.9622	0.0257574	0.905022	Carbohydrate kinase PfkB
Zm00001eb126820	-0.223551	0.0493566	-1.15765	-0.596414	1.03645	0.0881005	0.396946	0.466103	0.928181	4.78e-07	0.0727672	1.64e-10	0.883729	0.264102	Carbohydrate kinase PfkB
Zm00001eb144910	-1.69092	0.0710631	-1.28579	-0.743644	0.458696	0.843408	-0.351427	5.43e-34	0.777635	0.00962143	0.141183	0.379938	0.00158475	0.0687098	Carbohydrate kinase PfkB
Zm00001eb147840	-0.302955	2.15008	-0.627826	-0.132718	2.31607	1.98853	0.0383224	0.731005	4.79e-13	0.333354	0.866125	1.03e-12	0.00207837	0.954846	Carbohydrate kinase PfkB
Zm00001eb185220	-0.813941	-0.673028	-2.55932	-1.60077	-0.422983	-2.18005	-1.34544	0.00609902	0.00478023	1.13e-08	0.0018719	0.190154	3.48e-05	0.00439351	Carbohydrate kinase PfkB
Zm00001eb247590	-1.44165	-1.75915	-2.14008	-1.70723	0.905082	0.193783	0.965608	8.01e-08	2.21e-09	6.93e-09	1.82e-06	0.0459494	0.60548	0.00130374	Carbohydrate kinase PfkB
Zm00001eb260710	-0.415553	0.909239	-2.26012	-0.465177	1.90446	0.0478875	0.535445	0.158445	8.5e-10	1.63e-08	0.345014	1.3e-07	0.924883	0.000516053	Carbohydrate kinase PfkB
Zm00001eb346550	0.495327	0.373216	-0.443521	-0.555084	1.07272	0.11585	0.149046	0.160562	0.376162	0.315602	0.19009	0.00045852	0.860783	0.835528	Carbohydrate kinase PfkB
Zm00001eb359730	-0.448082	0.236385	-0.193984	1.15207	-0.760239	-0.518474	0.160895	0.160807	0.413547	0.769374	0.000164681	0.0119745	0.258788	0.653685	Carbohydrate kinase PfkB
Zm00001eb365810	1.44093	0.0888089	2.48159	0.650821	0.370688	1.39825	0.938265	2.53e-14	0.871554	1.04e-42	0.000521319	0.124093	3.37e-13	2.86e-08	Carbohydrate kinase PfkB
Zm00001eb372200	0.874017	0.0190857	-0.17643	-1.01445	1.42708	0.362996	0.399402	0.000882328	0.979453	0.628661	9.48e-05	3.58e-11	0.259772	0.289712	Carbohydrate kinase PfkB
Zm00001eb068580	-1.78121	0.0128676	-1.07341	-0.159518	-0.170533	0.518164	-0.336094	7.35e-15	0.97916	0.00668172	0.623462	0.623327	0.291785	0.0587355	Carbohydrate kinase, FGGY, C-terminal
Zm00001eb109880	-0.646435	0.508421	-0.797748	1.17134	0.969456	0.806057	1.63825	0.209834	0.146976	0.0933814	0.000541804	0.00388554	0.235989	2.24e-09	Carbohydrate kinase, FGGY, C-terminal
Zm00001eb185550	0.122795	0.0903415	1.08856	1.26434	-0.287993	0.655825	0.890485	0.764615	0.867605	0.0169249	0.000488979	0.587289	0.0547128	6.66e-06	Carbon-nitrogen hydrolase
Zm00001eb248290	-0.761918	0.388594	-0.338988	1.05106	-0.61374	-0.205801	0.0541571	3.99e-07	0.00328828	0.167765	3.22e-15	6.21e-05	0.447959	0.810425	Carbon-nitrogen hydrolase
Zm00001eb321550	-0.729072	-0.125354	-1.23245	-0.231823	0.0698181	-0.447825	-0.0319979	9.49e-05	0.645642	2.37e-06	0.469885	0.871379	0.121717	0.909929	Carbon-nitrogen hydrolase
Zm00001eb101050	1.19858	-0.28374	0.919288	-0.704824	-0.440873	-0.742848	-0.856334	3.01e-26	0.0102776	0.00623192	0.000492438	0.020614	0.00593864	4.54e-12	Carbonic anhydrase
Zm00001eb158800	-1.03153	-1.23234	-0.186542	-0.270737	-0.495083	0.340147	0.47165	5.66e-12	2.47e-41	0.826645	0.73887	0.359886	0.22654	0.0480492	Carbonic anhydrase
Zm00001eb315340	1.14969	-0.464321	1.27566	-1.08482	0.617497	0.721733	0.00227824	1.76e-16	0.000470773	5.15e-06	3.07e-10	0.00019971	0.00411432	0.99451	Carbonic anhydrase
Zm00001eb031940	-0.549264	0.47323	1.84293	2.56784	0.780753	3.17995	2.88374	0.910144	0.928181	0.21077	0.0291246	0.768689	0.119882	0.0137218	Carotenoid oxygenase
Zm00001eb051890	-0.6602	-0.5863	1.2975	0.619077	-2.1175	-0.17918	-0.906796	0.119178	0.081642	0.0766206	0.488837	8.41e-05	0.848625	0.0194419	Carotenoid oxygenase
Zm00001eb057850	-2.73366	-1.10879	-5.50155	-0.654715	0.0553987	-2.7439	0.515927	0.0342623	0.265174	0.00200547	0.547118	0.959771	0.677846	0.732019	Carotenoid oxygenase
Zm00001eb074640	-0.659306	0.341693	0.0133425	1.1142	-0.822328	-0.179865	-0.0446082	0.0404691	0.235502	0.990129	0.011551	0.0694984	0.883729	0.911802	Carotenoid oxygenase
Zm00001eb117480	-2.30701	1.20181	0.129284	-1.03648	-1.25612	1.1542	-3.49319	0.0253582	0.0881405	0.966339	0.534143	0.206425	0.543873	4.9e-05	Carotenoid oxygenase
Zm00001eb188280	-2.47519	3.48491	-0.120484	5.48208	-1.93283	0.390703	0.069876	1.07e-31	8.06e-261	0.966339	7.99e-24	0.00103501	0.760779	0.837256	Carotenoid oxygenase
Zm00001eb251990	-3.49559	0.607969	0.28289	2.99188	0.493447	4.25421	2.88237	0.000176862	0.20662	0.884438	0.000395116	0.744837	1.65e-05	3.62e-15	Carotenoid oxygenase
Zm00001eb300240	-1.72964	1.10796	-1.53891	-5.29293	1.96512	2.11922	-4.42624	0.00830035	0.358039	0.142393	3.77e-14	0.000844203	0.0530691	1.13e-08	Carotenoid oxygenase
Zm00001eb089480	-0.684866	-0.246573	-0.943725	-0.962663	-0.588938	-0.856597	-1.299	0.0178747	0.463904	0.0659827	0.0438326	0.159953	0.063584	2.79e-05	Cas1p 10 TM acyl transferase domain
Zm00001eb344760	0.403006	-0.137541	-0.926003	-2.17213	3.08093	1.74559	1.05115	0.490764	0.928181	0.17453	1.49e-05	1.48e-09	0.000242574	0.00893305	Cas1p 10 TM acyl transferase domain
Zm00001eb395780	-0.357484	-0.0314746	-1.59477	-1.2176	0.839572	-0.412617	-0.341945	0.282479	0.948235	0.000484472	0.00663371	0.0567767	0.371873	0.284808	Cas1p 10 TM acyl transferase domain
Zm00001eb327920	-0.692713	1.12038	0.252613	-0.0247506	0.356552	1.27823	-0.782099	0.517313	0.0402712	0.868986	0.977374	0.735124	0.238181	0.144275	Casein Kinase 2 substrate
Zm00001eb023910	0.97157	1.75552	0.504276	2.53615	-0.455692	-0.937092	0.33148	4.89e-08	7.04e-34	0.139721	8.03e-33	0.148751	8.62e-06	0.0175641	Casein kinase II, regulatory subunit
Zm00001eb105560	0.338374	0.117929	0.304273	1.02879	-0.907751	-0.963682	0.00788987	0.0198888	0.529248	0.563355	9.03e-05	0.000261574	0.00020756	0.983908	Casein kinase II, regulatory subunit
Zm00001eb322050	0.178328	0.296237	0.467232	1.29013	-0.595934	-0.325667	0.403061	0.254814	0.0163863	0.0823515	6.03e-21	3.54e-05	0.159224	0.000254519	Casein kinase II, regulatory subunit
Zm00001eb007310	-1.13155	1.79951	-0.226184	0.969086	1.04635	1.93929	0.223565	0.327217	7.86e-05	0.848632	0.0471559	0.105659	0.0802904	0.713175	Casparian strip membrane protein domain
Zm00001eb008140	-3.55628	-1.32249	-1.61646	-3.73477	2.48699	4.4173	0.0843119	0.208889	0.599603	0.350529	0.0154752	0.0523068	0.23518	0.991725	Casparian strip membrane protein domain
Zm00001eb013830	0.438188	1.0225	-1.56032	-0.278974	0.917108	-1.09857	-0.378813	0.667801	0.0887281	0.0437804	0.733546	0.213734	0.258783	0.526583	Casparian strip membrane protein domain
Zm00001eb031580	-1.686	-2.63613	-0.628853	-8.63429	6.04506	7.11514	NA	0.833303	0.732333	0.863623	0.000191386	0.00135784	0.163432	NA	Casparian strip membrane protein domain
Zm00001eb058720	1.6047	-0.494011	2.0887	0.0494704	-1.3811	-0.922884	-0.833152	1.31e-45	9.79e-05	0.000380616	0.955962	0.00462213	0.00940951	1.26e-05	Casparian strip membrane protein domain
Zm00001eb094710	-1.11273	0.469604	-2.10174	0.340193	-0.722926	-1.71921	-0.843431	0.00922146	0.204541	0.00305892	0.831436	0.160528	0.02908	0.349178	Casparian strip membrane protein domain
Zm00001eb113200	-2.41634	1.92499	-1.81541	0.0141224	-1.45673	-0.881223	-3.36867	0.000992453	1.6e-11	0.204036	0.990647	0.0529141	0.690857	8.99e-17	Casparian strip membrane protein domain
Zm00001eb131630	0.790939	-0.235663	0.71858	0.867369	-1.02826	-1.11037	0.0823097	0.00186522	0.604582	0.0235222	0.00134768	0.0056911	1.34e-07	0.842582	Casparian strip membrane protein domain
Zm00001eb136610	1.12805	-0.488364	3.13916	-1.9928	-1.17709	0.819261	-2.68145	2.63e-05	0.226358	2.27e-18	0.00385453	0.00450339	0.00701262	6.55e-07	Casparian strip membrane protein domain
Zm00001eb157790	-0.481389	0.277689	-1.69629	0.235848	0.568115	-0.655961	0.531449	0.02387	0.159033	8.16e-08	0.331986	0.000340925	0.113544	0.00365851	Casparian strip membrane protein domain
Zm00001eb212010	-1.42904	0.029628	0.65452	0.072383	-0.131821	1.94508	-0.0838822	0.000320234	0.956844	0.433404	0.941126	0.887556	0.00128935	0.905022	Casparian strip membrane protein domain
Zm00001eb231550	0.732356	-0.323491	0.937438	0.734776	0.00693144	0.202625	1.07089	0.0529792	0.466573	0.0453919	0.0623698	0.990656	0.776147	1.93e-06	Casparian strip membrane protein domain
Zm00001eb233760	-1.35327	-0.262758	-0.652017	-0.506072	0.477546	1.18065	0.240002	0.0164926	0.736763	0.487545	0.367718	0.401043	0.22681	0.730681	Casparian strip membrane protein domain
Zm00001eb240120	-1.20562	-0.260027	-0.300434	-0.268258	0.170821	1.0671	0.168804	1.45e-05	0.363298	0.573538	0.610027	0.768954	0.00326352	0.626279	Casparian strip membrane protein domain
Zm00001eb286320	2.02678	1.26326	1.86397	2.05725	-0.603222	-0.782891	0.194601	1.25e-12	1.42e-06	0.000654025	3.19e-05	0.400485	0.0388325	0.609453	Casparian strip membrane protein domain
Zm00001eb305660	-0.103711	1.7276	-1.72904	3.07283	-4.23482	-5.87445	-2.88361	0.887446	1.06e-15	0.340495	1.35e-11	1.79e-30	8.53e-11	2.9e-28	Casparian strip membrane protein domain
Zm00001eb331480	3.88256	0.360239	4.52427	-0.321278	0.108381	0.755274	-0.576021	9.93e-10	0.90669	7.07e-12	0.906558	0.956711	0.196471	0.811507	Casparian strip membrane protein domain
Zm00001eb347520	-0.723688	-0.172804	-3.10486	-7.8164	6.1899	3.8097	-1.45006	0.917258	0.979453	0.0717926	0.000264813	0.000647505	0.115308	0.835528	Casparian strip membrane protein domain
Zm00001eb347640	0.0688496	-0.083338	-1.12211	-0.69605	0.916632	-0.288044	0.309602	0.906717	0.885844	1.19e-05	0.000698138	3.22e-06	0.538024	0.218428	Casparian strip membrane protein domain
Zm00001eb359200	0.943019	-1.57228	1.00078	-3.1659	0.556623	0.615058	-1.02851	0.217386	0.099275	0.367842	0.00106654	0.527684	0.647098	0.596097	Casparian strip membrane protein domain
Zm00001eb389430	0.995058	0.563388	-1.09414	-2.49433	4.48452	2.40581	1.43416	0.0861884	0.461379	0.367483	9.16e-13	8.22e-26	0.0148817	2.68e-05	Casparian strip membrane protein domain
Zm00001eb396690	1.13131	0.141665	0.899662	-0.365809	0.584436	0.332727	0.0847459	3.01e-06	0.812221	0.0111517	0.22917	0.0566423	0.390091	0.865102	Casparian strip membrane protein domain
Zm00001eb410980	-1.10504	-0.56785	-1.57494	-1.07619	1.19156	0.725322	0.691617	0.0477814	0.266339	0.137347	0.331432	0.224525	0.458553	0.218428	Casparian strip membrane protein domain
Zm00001eb420360	0.283268	0.254873	1.84151	0.419412	-0.737213	0.810229	-0.566138	0.25284	0.338938	2.94e-17	0.097157	0.00395902	0.000244654	0.00296388	Casparian strip membrane protein domain
Zm00001eb004780	-0.263218	0.0483496	-0.229958	1.00347	-0.278442	-0.266088	0.681592	0.409547	0.928181	0.741354	0.00241023	0.568476	0.581346	2.93e-05	CASTOR/POLLUX/SYM8 ion channels
Zm00001eb002510	-0.929815	0.548854	-1.80484	1.11598	-0.399612	-1.29804	0.17023	2.76e-09	0.0109131	0.000120187	0.0159247	0.401269	2.73e-05	0.755191	Catalase core domain
Zm00001eb209570	-0.76728	3.83922	-1.93351	2.88791	2.19083	1.02288	1.24857	0.00741441	3.95e-75	0.0113626	6.36e-06	0.000984966	0.0255977	3.19e-09	Catalase core domain
Zm00001eb228570	1.09245	0.320095	1.58043	1.206	-0.618544	-0.147019	0.274138	5.14e-14	0.0504204	2.15e-08	2.61e-06	0.0441991	0.473483	0.00277352	Catalase immune-responsive domain
Zm00001eb039650	1.75588	1.85877	-3.46895	-1.39635	2.8848	-2.36361	-0.360113	2.6e-07	1.43e-08	3.66e-07	0.0341293	1.4e-06	1.12e-06	0.430143	Cathepsin propeptide inhibitor domain (I29)
Zm00001eb096360	-0.316181	0.242965	-0.252664	1.34834	-0.784684	-0.756066	0.324328	0.620396	0.711122	0.870581	0.00959572	0.0914557	0.467849	0.631021	Cathepsin propeptide inhibitor domain (I29)
Zm00001eb096430	-2.92578	0.731926	0.252948	2.76233	-1.12359	2.04048	0.913123	0.00466043	0.278093	0.88126	8.42e-07	0.148128	0.213892	0.114945	Cathepsin propeptide inhibitor domain (I29)
Zm00001eb096480	-0.55986	0.285959	-0.0476759	1.38749	-1.08176	-0.582844	0.0260415	0.000759222	0.0932342	0.939925	5.14e-13	2.21e-06	0.00229089	0.905022	Cathepsin propeptide inhibitor domain (I29)
Zm00001eb214780	-2.53131	-0.807814	-2.32172	0.923645	-1.28182	-1.09259	0.454393	2.91e-56	0.000290064	0.00099445	0.249969	0.0617933	0.000420618	0.121908	Cathepsin propeptide inhibitor domain (I29)
Zm00001eb252670	1.68242	-1.15065	-4.30982	-7.15264	6.05059	0.0694516	NA	0.773664	0.928181	0.167635	0.0298228	0.0320359	0.987546	NA	Cathepsin propeptide inhibitor domain (I29)
Zm00001eb292310	-0.120236	0.32402	-0.0994964	1.32999	-0.589923	-0.590682	0.42163	0.725103	0.00352653	0.893686	1.01e-05	0.0494522	0.074243	0.0179517	Cathepsin propeptide inhibitor domain (I29)
Zm00001eb393760	0.596716	-0.340399	-2.57527	-1.10444	7.65354	4.47704	6.89158	0.801778	0.928181	4.79e-05	0.175364	3.26e-35	6.02e-07	3.42e-18	Cathepsin propeptide inhibitor domain (I29)
Zm00001eb418570	-0.199977	-1.15065	-3.44949	-5.92388	8.01758	4.76336	3.25702	0.97938	0.928181	0.0333601	5.21e-05	1.71e-05	0.161209	0.449557	Cathepsin propeptide inhibitor domain (I29)
Zm00001eb432170	-0.432906	2.1633	0.764213	3.08789	-0.614247	0.557412	0.316808	0.0530214	4.02e-49	0.179419	1.66e-29	0.0749906	0.242077	0.0744385	Cathepsin propeptide inhibitor domain (I29)
Zm00001eb179160	0.874031	-0.174263	1.33134	-0.229477	-0.251574	0.193524	-0.300627	0.00739514	0.829521	0.000113327	0.733952	0.644008	0.712843	0.616291	Cation efflux protein
Zm00001eb256540	1.21042	0.143242	1.72131	0.0206233	0.874216	1.35761	0.757571	4.38e-10	0.728395	0.00338106	0.977374	0.0513514	0.00196685	8.5e-05	Cation efflux protein
Zm00001eb265000	1.93339	-0.509476	1.0752	-1.07892	1.26866	0.394795	0.7046	2.17e-27	0.00128047	4.99e-05	0.00461587	2.75e-08	0.132116	0.0307141	Cation efflux protein
Zm00001eb009890	-1.05843	0.906501	-0.511406	1.00523	-1.49153	-0.975522	-1.38823	3.41e-07	7.95e-13	0.630081	0.0491198	0.00087522	0.107442	9.66e-26	Cation efflux protein, cytoplasmic domain
Zm00001eb016640	2.02505	0.110936	2.38434	0.594574	-0.451186	-0.112417	0.0368355	3.13e-44	0.745472	3.09e-20	0.0349594	0.0712884	0.743997	0.910017	Cation efflux protein, cytoplasmic domain
Zm00001eb125400	1.92994	-0.520338	2.70199	-0.661284	-0.387853	0.362013	-0.524203	5.02e-31	5.05e-06	4.14e-12	0.0788953	0.287584	0.372081	0.0051664	Cation efflux protein, cytoplasmic domain
Zm00001eb130310	-0.805267	-1.36664	-0.722824	-1.31842	-1.27345	-1.22359	-1.21821	0.0734395	0.000516179	0.620822	0.0175725	0.0101096	0.259432	0.0216529	Cation transporter
Zm00001eb227000	0.308774	-1.11029	1.87857	-1.83598	-1.92278	-0.379061	-2.64573	0.353245	8.58e-05	0.00850912	0.0239146	3.44e-05	0.605591	5.97e-07	Cation transporter
Zm00001eb007650	-1.27478	-0.186632	-3.56475	-4.04864	3.5052	1.18969	-0.350604	1.81e-08	0.469748	2.15e-18	1e-34	9.27e-32	0.00260153	0.209821	Cation-transporting P-type ATPase, C-terminal
Zm00001eb221990	1.08765	-0.185623	1.88709	0.286801	-1.361	-0.589328	-0.879844	0.0131298	0.896849	0.168952	0.905579	0.33866	0.38345	0.210235	Cation-transporting P-type ATPase, C-terminal
Zm00001eb430440	3.49837	2.06422	2.82309	0.537126	-0.0883181	-0.792799	-1.60733	8.56e-08	0.000915819	2.52e-10	0.228351	0.899698	0.249608	0.000336602	Cation-transporting P-type ATPase, C-terminal
Zm00001eb000210	0.0303715	0.395126	-1.27544	0.341808	0.529838	-0.788173	0.481336	0.965941	0.113558	5.18e-05	0.189439	0.0953359	0.00876044	0.0014526	Cation-transporting P-type ATPase, N-terminal
Zm00001eb000570	-1.04289	-0.556101	-1.37575	-1.30099	0.261991	-0.0849395	-0.479429	0.0484778	0.211208	0.00198755	0.0145619	0.538079	0.936184	0.552101	Cation-transporting P-type ATPase, N-terminal
Zm00001eb051470	-0.352805	-0.216916	-1.29242	-0.361894	-0.447926	-1.41148	-0.588611	0.125961	0.331323	0.00181209	0.246204	0.141024	5.5e-05	5.34e-05	Cation-transporting P-type ATPase, N-terminal
Zm00001eb196380	-1.2306	1.28297	-0.0687826	-0.959657	0.97553	2.11372	-1.26034	0.000805029	2.27e-21	0.966339	0.0515943	0.0203501	6.81e-05	2.44e-08	Cation-transporting P-type ATPase, N-terminal
Zm00001eb233610	-0.633966	-1.96835	0.368994	-1.28397	-0.628634	0.356055	0.0631167	0.0118595	3.97e-14	0.581902	0.0072297	0.176835	0.379743	0.922832	Cation-transporting P-type ATPase, N-terminal
Zm00001eb002040	1.42726	0.349214	1.65766	0.0866992	0.420458	0.634832	0.163338	2.24e-14	0.142317	1.93e-10	0.870533	0.223026	0.000777588	0.477416	Cation/H+ exchanger
Zm00001eb009800	-0.774492	-0.327833	-1.1084	-0.812111	3.97752	3.6537	3.49244	0.64496	0.905616	0.614336	0.706482	0.00234511	0.00594319	8.69e-06	Cation/H+ exchanger
Zm00001eb093710	-0.24234	-0.534028	-0.890221	0.945431	-1.5518	-2.22261	-0.0679241	0.414333	0.0118939	0.224713	0.0803946	0.000108023	9.88e-08	0.905022	Cation/H+ exchanger
Zm00001eb266600	0.085469	-0.548177	-0.994441	-6.42793	0.0144594	-1.1003	-5.86126	0.858382	0.111932	0.332637	1.73e-16	0.979246	0.191312	5.41e-15	Cation/H+ exchanger
Zm00001eb277480	-2.34088	-0.868171	-1.73948	-0.772287	0.162932	0.74366	0.26232	1.17e-15	9.39e-05	1.15e-05	0.012696	0.767724	0.161802	0.296892	Cation/H+ exchanger
Zm00001eb291010	1.10292	-2.65754	5.70686	-3.54894	0.943427	5.48959	NA	0.788946	0.727102	3.74e-08	0.578868	0.849342	4.8e-07	NA	Cation/H+ exchanger
Zm00001eb308990	1.81442	0.230565	1.13652	0.206361	-0.500139	-1.19682	-0.519582	5.14e-30	0.322692	3.4e-08	0.677066	0.016907	1.04e-10	0.0861834	Cation/H+ exchanger
Zm00001eb321150	3.80966	-0.188866	8.21641	NA	-1.28659	3.11078	-0.905405	0.0863697	0.979453	6.98e-08	NA	0.876907	0.000619314	0.905022	Cation/H+ exchanger
Zm00001eb330030	2.10856	-0.0532299	1.83326	-0.702231	-0.510034	-0.792254	-1.15303	4.9e-46	0.861073	1.9e-07	0.0230306	0.0779338	0.0133136	2.06e-16	Cation/H+ exchanger
Zm00001eb384260	-0.0198629	0.440262	-1.0965	-0.322075	1.19826	0.115094	0.441558	0.97938	0.270239	0.0291853	0.348421	0.000302607	0.899221	0.109894	Cation/H+ exchanger
Zm00001eb418020	-0.565529	-0.17727	-1.07332	-0.566234	0.153646	-0.3688	-0.229535	0.000192643	0.280231	2.27e-07	0.000717074	0.539601	0.0907855	0.0617362	Cation/H+ exchanger
Zm00001eb136100	NA	NA	-2.38926	-3.99754	5.70386	2.53684	1.8888	NA	NA	0.28793	0.0539778	0.018223	0.726444	0.835528	Cationic amino acid transporter, C-terminal
Zm00001eb277830	1.44144	0.22985	2.8965	-0.0450471	0.41254	1.85143	0.142674	1.15e-06	0.725598	4.49e-24	0.943886	0.403153	3.73e-16	0.835528	Cationic amino acid transporter, C-terminal
Zm00001eb034090	1.18499	-0.215657	1.00277	-0.402608	-0.235099	-0.428729	-0.41634	8.6e-17	0.223687	6.22e-06	0.0298936	0.21873	0.0839791	0.00808264	CBF1-interacting co-repressor CIR, N-terminal domain
Zm00001eb028380	-0.566377	0.0190881	0.219615	0.737608	-1.00777	-0.239788	-0.283606	0.0205503	0.963017	0.611607	0.00604841	1.52e-06	0.587185	0.291178	CBS domain
Zm00001eb056450	0.219218	1.03026	0.0510288	0.726558	-0.162715	-0.345566	-0.459725	0.137477	1.31e-12	0.961268	0.0379367	0.769921	0.019559	0.00350358	CBS domain
Zm00001eb085680	1.38465	1.38842	1.11151	1.54063	-0.980072	-1.26173	-0.820105	3.93e-13	1.88e-17	0.0147989	1.73e-05	0.00863483	9.25e-05	1.11e-05	CBS domain
Zm00001eb159030	0.0856354	-2.23069	3.81937	-0.0811914	-1.9905	1.7197	0.166667	0.975908	0.0192353	2.75e-08	0.96512	0.0409547	0.015812	0.929095	CBS domain
Zm00001eb191350	1.76365	2.09575	-0.168735	0.470922	1.35654	-0.577197	-0.258735	7.1e-19	2.46e-16	0.882192	0.450174	0.00641529	0.15137	0.473064	CBS domain
Zm00001eb220900	-1.87872	-0.0138375	-3.74398	-0.0122534	0.717086	-1.16226	0.725116	2.6e-05	0.979453	2.29e-08	0.986079	0.217964	0.242459	0.0584071	CBS domain
Zm00001eb232580	-0.206579	-0.0968111	0.708642	-0.48287	0.793757	1.70146	0.412955	0.569808	0.853693	0.0923221	0.0745523	0.0012722	7.23e-06	0.0824698	CBS domain
Zm00001eb232620	4.28747	1.42211	6.76072	-0.692297	-0.0833333	2.43915	-2.16557	0.117048	0.7119	1.86e-10	0.914061	0.988263	0.0178809	0.425701	CBS domain
Zm00001eb364400	-3.33705	-0.610239	-2.56254	0.714602	-1.33018	-0.580304	0.00100577	0.000353748	0.355063	0.143507	0.503287	0.0859488	0.883729	0.999125	CBS domain
Zm00001eb008900	-0.86898	0.847171	-1.26594	-0.00720134	0.355325	-0.0621721	-0.493489	0.00888554	1.67e-05	0.00726509	0.985511	0.307134	0.935417	0.0228165	CCAAT-binding factor
Zm00001eb428130	0.586298	1.18165	0.214425	0.362861	0.327693	-0.0615623	-0.485042	0.164165	0.000105565	0.777551	0.291424	0.440569	0.930348	0.155807	CCAAT-binding factor
Zm00001eb005830	-1.38711	-0.059236	0.317697	0.612204	-0.0229615	1.6788	0.653186	5.96e-19	0.903428	0.644446	0.00321017	0.934135	7.57e-05	0.000597105	CCB3/YggT
Zm00001eb362370	-0.556244	-0.560429	0.420479	0.821356	-1.21925	-0.24973	0.167936	0.0015848	0.000741558	0.301947	0.000875452	1.07e-06	0.504759	0.434006	CCB3/YggT
Zm00001eb075400	-3.28835	0.189427	-4.35721	1.13077	0.325762	-0.778286	1.27471	0.0465465	0.928181	0.0348404	0.281433	0.876233	0.899221	0.0395365	Ccc1 family
Zm00001eb076070	0.0203001	-1.34794	-0.562828	1.19706	-1.50645	-2.10863	1.04235	0.97938	1.19e-07	0.211308	2.68e-05	2.28e-10	3.88e-11	0.00180133	Ccc1 family
Zm00001eb312010	-1.55676	0.865672	-5.4028	-1.2489	3.29418	-0.575901	1.18536	0.149621	0.19009	1.79e-07	0.0815505	6.78e-07	0.857682	0.00463235	Ccc1 family
Zm00001eb022720	-0.515313	0.575583	1.48328	0.891039	0.227188	2.21625	0.548277	0.745502	0.618404	0.0568958	0.228976	0.876907	0.0179161	0.487636	CcmE/CycJ protein
Zm00001eb394030	2.68479	-0.0378021	4.04607	0.48206	-0.292941	1.05073	0.231656	8.66e-56	0.939666	5.86e-55	0.140674	0.438337	3.45e-07	0.470695	CcmE/CycJ protein
Zm00001eb237310	0.530208	0.311761	1.13924	0.61793	0.060176	0.658715	0.370808	0.138486	0.517654	0.00769403	0.163079	0.932701	0.083085	0.351136	CcmH/CycL/Ccl2/NrfF family
Zm00001eb000340	-0.471642	0.0903675	-1.15541	-0.346862	0.196965	-0.505119	-0.235355	0.101871	0.882697	1.05e-07	0.0587079	0.642424	0.0814048	0.124507	CCR4-Not complex, Not1 subunit, domain of unknown function DUF3819
Zm00001eb133400	-1.48349	0.460221	5.96684	4.34717	-3.53301	3.91726	0.37381	0.764615	0.928181	0.0078621	0.389532	0.571318	0.0792785	0.905022	CCR4-NOT transcription complex subunit 1, CAF1-binding domain
Zm00001eb167940	-1.42588	0.927848	-1.14188	-0.355115	0.248182	0.518175	-1.03038	0.0228461	0.00864301	0.0697278	0.563977	0.679454	0.693607	0.0077676	CCR4-NOT transcription complex subunit 11
Zm00001eb016800	1.79766	0.66815	0.250851	0.362873	0.265147	-1.30246	-0.0355552	1.91e-32	2.31e-08	0.727219	0.459493	0.604264	8.45e-07	0.905022	CCT domain
Zm00001eb023220	-1.77628	-0.891501	-2.0925	0.169935	-1.63963	-1.97982	-0.574076	1.64e-21	3.08e-10	0.000861136	0.862594	0.000414817	1.44e-06	0.000297733	CCT domain
Zm00001eb036970	-1.83282	0.953165	-0.696245	0.230449	2.08495	3.22309	1.37052	0.0147756	0.0260287	0.551485	0.638547	3.16e-06	0.00149387	2.3e-10	CCT domain
Zm00001eb092230	0.435336	3.16239	-0.746796	2.47993	1.10128	-0.0960905	0.425897	0.603655	1.5e-26	0.300644	3.95e-15	0.0734476	0.91409	0.0370245	CCT domain
Zm00001eb110960	-1.28736	-0.283688	-1.79719	-2.13604	0.165296	-0.352847	-1.68597	0.0887333	0.809799	0.143061	0.017984	0.892727	0.883729	0.0395172	CCT domain
Zm00001eb148750	-0.881203	-1.77002	-1.66739	-0.935385	-1.52885	-2.34589	-0.690474	0.0249665	9.02e-08	0.0996516	0.206068	4.35e-06	0.0100323	0.413266	CCT domain
Zm00001eb170920	1.39889	-2.44808	3.53499	1.23082	-3.88432	-1.76594	-0.201093	1.55e-23	2.84e-69	1.52e-16	0.0219157	4.19e-26	6.12e-19	0.61251	CCT domain
Zm00001eb173520	0.70328	-1.16591	1.59489	-1.15731	0.189635	1.08088	0.206201	0.0269095	0.000309097	0.0053793	0.00024185	0.702115	0.0711364	0.760862	CCT domain
Zm00001eb184340	1.12143	-0.789569	1.00346	0.460553	-0.967915	-1.09185	0.289254	5.54e-08	0.000476745	0.00458306	0.0459102	0.000277964	0.000769587	0.255246	CCT domain
Zm00001eb198960	-1.74476	1.0335	-1.64903	1.68079	0.289694	0.369922	0.943256	5.8e-05	7.7e-05	1.65e-05	2.58e-23	0.538766	0.704655	1.96e-10	CCT domain
Zm00001eb208040	-1.64257	2.71493	-1.65455	0.751757	5.02053	5.01388	3.06756	0.184853	1.63e-08	0.0908185	0.202158	5.4e-20	5.93e-06	2.04e-18	CCT domain
Zm00001eb216410	-0.953172	-0.173103	-0.327934	0.884219	-1.33809	-0.710399	-0.27531	1.25e-13	0.111725	0.718701	1.78e-07	1.3e-26	0.239848	0.0637956	CCT domain
Zm00001eb222170	-0.917104	-0.733884	1.44344	2.00897	-1.18888	1.16779	1.56199	0.246965	0.321969	0.300325	0.0842808	0.404693	0.186392	0.00229299	CCT domain
Zm00001eb232250	-1.95009	0.610517	-0.937891	0.627328	2.08412	3.11223	2.10504	4.59e-09	0.0465657	0.449646	0.320603	1.35e-23	0.00101997	3.17e-06	CCT domain
Zm00001eb233790	0.510805	-0.148619	1.82122	0.382815	-0.980107	0.311062	-0.44294	0.0184679	0.66287	2.14e-06	0.378631	0.0073173	0.35195	0.00453086	CCT domain
Zm00001eb253150	0.0249815	-0.133011	-1.37644	0.0340197	-0.47685	-1.89946	-0.305434	0.97043	0.672271	0.00508203	0.963521	0.351701	2.28e-12	0.0923447	CCT domain
Zm00001eb261240	0.901757	-1.12132	0.812017	-3.50028	2.02032	1.94004	-0.348374	0.0880078	0.119089	0.644394	0.00202869	0.0754553	0.015181	0.82634	CCT domain
Zm00001eb297870	0.414861	-0.111243	-0.0878329	0.279087	-0.559265	-1.0756	-0.163888	0.348167	0.861554	0.903032	0.464064	0.0793441	0.026772	0.679536	CCT domain
Zm00001eb319590	-0.523886	1.66111	-0.417387	1.17594	0.463462	0.550101	-0.0176732	0.00697072	5.24e-35	0.361079	0.00349378	0.16621	0.0548083	0.981204	CCT domain
Zm00001eb345540	-1.06675	1.07156	-2.2485	1.10855	0.107786	-1.08717	0.14993	0.000114865	5.93e-10	3.23e-08	0.000324257	0.863453	0.0245223	0.638998	CCT domain
Zm00001eb368200	-0.494788	-0.602982	-0.0703186	-3.28056	-0.907291	-0.50322	-3.5828	0.402256	0.305582	0.966339	0.000360608	0.112867	0.630616	2.48e-05	CCT domain
Zm00001eb380990	2.19756	-1.69265	-0.440886	-0.944567	0.450831	-2.19892	1.2041	8.71e-21	1.05e-05	0.423816	0.0207095	0.290895	4.54e-12	0.0112047	CCT domain
Zm00001eb389540	0.592819	-0.537211	0.0506541	0.575602	-1.51224	-2.07636	-0.39431	8.06e-06	2.46e-05	0.966339	0.224692	5.22e-05	4.38e-16	0.0027994	CCT domain
Zm00001eb391230	-1.33379	-0.803539	-1.56477	0.693834	-1.53057	-1.769	-0.0282756	4.79e-13	4.68e-07	3.65e-05	0.023562	8.33e-10	2.73e-07	0.934639	CCT domain
Zm00001eb402810	-1.16291	0.605326	-0.826324	0.208272	-0.650818	-0.337861	-1.04136	0.0531457	0.184901	0.5496	0.895671	0.526548	0.828144	0.0142467	CCT domain
Zm00001eb418700	-0.360398	-2.05573	0.442761	0.357783	-1.82511	-1.04683	0.59739	0.76109	0.0119732	0.867337	0.895671	0.0568503	0.493919	0.805524	CCT domain
Zm00001eb425790	0.211586	-0.573788	1.3772	1.15656	-1.64666	-0.48742	0.0890258	0.325364	0.000316643	0.000220188	7.51e-05	3.07e-08	0.1232	0.652861	CCT domain
Zm00001eb185960	-0.44752	0.142527	-1.06354	-0.191312	0.0998372	-0.528321	-0.228594	0.163824	0.778735	0.0037692	0.556396	0.84245	0.27868	0.454614	CDC48, domain 2
Zm00001eb047170	2.04224	-0.410683	1.37075	-0.350624	-0.206859	-0.899081	-0.140153	1.06e-56	0.0026498	1.46e-05	0.0969193	0.445356	0.000455528	0.313795	CDC48, N-terminal subdomain
Zm00001eb403110	-1.21567	0.330233	-1.0598	0.546669	-0.0341579	0.106019	0.189201	1.18e-11	0.101115	0.00302961	0.123586	0.940389	0.832853	0.549818	CDC48, N-terminal subdomain
Zm00001eb001490	-1.54313	-0.154576	-0.689247	0.906315	-1.36493	-0.537171	-0.299919	6.16e-07	0.720982	0.637799	0.0885737	0.0022908	0.703508	0.393124	CDC50/LEM3 family
Zm00001eb059910	0.756174	0.0443214	1.07051	0.302427	-0.940739	-0.644138	-0.67602	1.02e-05	0.928181	2.85e-06	0.13123	2.79e-06	0.00290875	3.68e-05	CDC50/LEM3 family
Zm00001eb207060	-0.337045	0.320106	-1.07542	-0.250712	-0.188306	-0.944119	-0.753665	0.283036	0.150987	0.00365881	0.350136	0.485265	0.0327486	9e-05	CDC50/LEM3 family
Zm00001eb233290	-0.184412	-0.130822	-2.38504	-1.60495	1.01368	-1.20413	-0.454415	0.579518	0.658083	6.6e-09	1.91e-05	0.0082417	0.000321695	0.0163383	CDC50/LEM3 family
Zm00001eb320300	-2.15308	0.289512	-1.30014	-0.149676	1.00387	1.85824	0.57106	2.19e-16	0.147981	0.0647849	0.717933	3.11e-05	0.00851422	0.000223236	CDC50/LEM3 family
Zm00001eb389780	-0.972496	-0.0466655	-0.488224	0.0380621	0.52802	1.00258	0.618738	0.00308442	0.939666	0.261058	0.937881	0.106312	0.0250379	0.00786567	CDC50/LEM3 family
Zm00001eb215170	-0.561524	0.222505	-0.415521	0.400664	0.881515	1.00643	1.06306	0.467648	0.832004	0.64958	0.49889	0.147086	0.196219	0.00120751	Cdk-activating kinase assembly factor MAT1, centre
Zm00001eb375400	-0.475684	-0.0806889	-0.35295	0.540197	-1.40867	-1.29721	-0.7824	0.0324767	0.855933	0.482947	0.0584396	3.73e-11	0.000123839	5.33e-05	Cdk-activating kinase assembly factor MAT1, centre
Zm00001eb266220	-0.283425	1.13088	-2.36616	5.61428	1.38343	-0.702791	5.8679	0.97043	0.700629	0.420371	1.74e-09	0.504414	0.899221	2.93e-11	CDP-alcohol phosphatidyltransferase
Zm00001eb278650	-1.18229	0.553575	-1.14469	0.769383	0.140085	0.160557	0.361793	0.000393687	0.0217622	0.0084556	0.0131632	0.709658	0.879671	0.291849	CDP-alcohol phosphatidyltransferase
Zm00001eb397260	0.850606	0.0838396	1.05241	0.400311	-0.367959	-0.18318	-0.0458795	2.44e-07	0.859862	0.00146993	0.265729	0.321947	0.497302	0.905022	CDP-alcohol phosphatidyltransferase
Zm00001eb044980	-1.27536	-0.427094	-1.70143	-1.53883	0.930714	0.490092	-0.178889	0.049274	0.52282	0.0335307	0.0511088	0.224588	0.695311	0.87467	CDT1 Geminin-binding domain-like
Zm00001eb068330	2.29053	1.62902	1.1305	-4.70507	0.725835	-0.461162	-5.61268	0.0350006	0.213825	0.48516	0.0824715	0.745651	0.779925	0.00264081	CDT1 Geminin-binding domain-like
Zm00001eb377000	-3.78096	0.363044	-1.05491	1.92496	-1.7812	0.939003	-0.214992	4.62e-24	0.137848	0.0464794	8.75e-17	3.39e-15	0.307918	0.492902	CDT1 Geminin-binding domain-like
Zm00001eb063450	-1.88541	-0.506618	-2.92235	-0.724747	0.112764	-0.930338	-0.0989523	0.00665804	0.477198	0.000923654	0.151814	0.879527	0.622142	0.907218	Cell division control protein 24, OB domain 2
Zm00001eb021230	0.691143	1.60451	-0.944854	-1.82481	3.39813	1.72963	-0.0293502	0.881225	0.505889	0.515338	0.159687	0.0127141	0.468871	0.99451	Cell division protein Cdc14
Zm00001eb067210	-1.34659	1.18337	-0.835569	-0.97164	1.83144	2.33056	-0.317253	0.118746	0.0213136	0.22875	0.0877689	0.00341145	0.00229747	0.589358	Cell division protein FtsZ, C-terminal
Zm00001eb348280	0.0073295	0.957749	-0.822514	-1.15091	0.903945	0.0666618	-1.19913	0.984615	2.98e-06	0.0570707	0.00290868	0.0016074	0.906691	0.000101116	Cell division protein FtsZ, C-terminal
Zm00001eb434230	1.89837	1.19412	0.18566	-0.158209	0.90023	-0.830873	-0.445008	2.46e-40	3.83e-16	0.671856	0.619865	1.81e-05	6.11e-05	0.0048842	Cell division protein FtsZ, C-terminal
Zm00001eb409620	0.103228	1.13568	-0.887167	0.157621	1.32366	0.326921	0.351248	0.858382	9.74e-08	0.0794609	0.700844	1.55e-07	0.665794	0.127825	Cell division topological specificity factor MinE
Zm00001eb190620	0.671531	-0.46176	-0.256786	-1.24777	0.384447	-0.564417	-0.396941	0.00245712	0.0508186	0.433404	2.88e-13	0.235134	0.00974846	0.00464712	Cell morphogenesis protein N-terminal
Zm00001eb043490	-1.26257	0.127553	0.188385	-0.20683	-0.600534	0.852355	-0.93557	0.0374788	0.925482	0.94258	0.916768	0.321495	0.589417	0.514306	Cellulose synthase
Zm00001eb046440	-3.3234	-0.685025	-2.63324	-6.55848	6.07898	6.7591	0.210108	0.0023243	0.329933	0.00200504	6.17e-17	5.34e-17	1.49e-13	0.871084	Cellulose synthase
Zm00001eb047650	-3.48589	-2.84753	2.4319	1.82989	-0.428303	5.48189	4.25763	0.0500384	0.0486289	0.0543455	0.391949	0.876907	6.05e-05	0.00663807	Cellulose synthase
Zm00001eb082890	2.40493	0.106885	2.99173	0.436125	1.45172	2.01074	1.78548	8.34e-23	0.862757	0.000226989	0.690569	0.0414971	0.000175823	1.15e-17	Cellulose synthase
Zm00001eb095350	-2.4527	-0.967842	-1.23459	-2.87169	3.4806	4.70307	1.58274	3.54e-16	1.53e-07	0.0413456	1.12e-22	2.95e-42	3.49e-18	1.39e-12	Cellulose synthase
Zm00001eb096900	-0.371322	-0.646104	-1.57056	-2.1954	3.26175	2.05457	1.71798	0.286096	0.00234545	2.01e-05	1.15e-08	4.22e-28	4.51e-09	2.95e-09	Cellulose synthase
Zm00001eb097410	-4.79967	-0.562475	0.8569	0.67197	-1.82418	3.81224	-0.583726	0.0101832	0.747611	0.893608	0.91626	0.485534	0.405412	0.860312	Cellulose synthase
Zm00001eb099710	-2.68091	-0.828686	-2.85821	-6.39954	5.08228	4.90403	-0.481644	6.34e-05	0.0857155	8.71e-05	2.3e-22	1.88e-16	3.8e-13	0.505886	Cellulose synthase
Zm00001eb106670	-1.84404	-0.178616	0.167474	0.191513	1.76753	3.75604	2.14354	0.496398	0.947802	0.93954	0.911114	0.146606	0.0348869	0.0391054	Cellulose synthase
Zm00001eb139920	-0.345408	0.60063	-1.33152	-0.0192451	0.576868	-0.421452	-0.0372653	0.116322	0.000272169	0.00914289	0.977374	0.29535	0.136175	0.905022	Cellulose synthase
Zm00001eb153340	-2.04448	-0.754697	-2.83822	-6.708	5.40208	4.60894	-0.544893	0.00130235	0.228011	0.000476913	2.22e-19	4.72e-16	4.11e-12	0.605487	Cellulose synthase
Zm00001eb172230	0.0858127	-0.254168	-1.1715	-1.49656	2.97221	1.70645	1.73802	0.754825	0.509073	0.00297677	5.79e-05	5.03e-22	4.08e-13	2.19e-09	Cellulose synthase
Zm00001eb253230	-0.797827	0.632688	-0.606246	0.210138	1.21393	1.39769	0.7991	0.0351966	0.0289537	0.345916	0.810643	0.0131934	0.000557014	0.00709663	Cellulose synthase
Zm00001eb313250	-0.238301	-0.337318	-2.71272	-4.4893	4.93182	2.449	0.783778	0.830784	0.729719	0.00138934	2.05e-08	1.13e-10	2.07e-06	0.174143	Cellulose synthase
Zm00001eb316070	-1.22399	-0.295458	1.00834	1.86105	-3.06148	-0.855801	-0.900987	3.87e-22	0.0224473	0.245382	0.0056336	1.07e-07	0.0335677	4.26e-05	Cellulose synthase
Zm00001eb323710	-1.13584	-0.300933	-3.28752	-2.78465	3.51087	1.35858	1.03508	0.00385156	0.521804	3.24e-07	4.13e-06	2.8e-14	0.0587911	0.0557977	Cellulose synthase
Zm00001eb323760	-3.55386	-1.30406	-0.915983	-2.69636	4.22368	6.87415	2.83881	0.182482	0.634189	0.723667	0.0165265	0.000213502	0.181811	0.0437948	Cellulose synthase
Zm00001eb345740	-1.28047	-0.931738	-2.1468	-1.9727	2.45826	1.58311	1.42323	1.79e-10	5.3e-10	4.23e-16	7.16e-14	3.06e-35	3.09e-08	3.71e-11	Cellulose synthase
Zm00001eb379070	-0.503146	-1.3803	-4.8029	-5.09464	4.51379	0.206411	0.804374	0.0227333	5.94e-14	6.88e-26	2.74e-32	3.64e-29	0.671268	0.0018043	Cellulose synthase
Zm00001eb387870	-0.649203	0.0985502	-3.27313	-0.396916	1.95088	-0.686958	1.46078	0.548112	0.939666	7.07e-06	0.310211	5.3e-05	0.72539	0.000640505	Cellulose synthase
Zm00001eb415630	-0.0775485	-0.776956	-1.71353	-2.47838	3.74315	2.10203	2.04864	0.837463	8e-07	1.77e-06	1e-10	6.17e-51	1.5e-11	7.33e-12	Cellulose synthase
Zm00001eb061800	-0.32636	0.372894	-0.400348	-0.612586	1.38053	1.29621	0.401427	0.108869	0.0496633	0.0989695	0.0039459	3.65e-19	1.66e-08	0.0807962	Cellulose synthase, RING-type zinc finger
Zm00001eb063800	-1.12088	-0.380551	-1.14418	-1.84309	1.73151	1.70015	0.27417	1.49e-11	0.00271763	2.69e-05	7.75e-25	2.7e-37	2.15e-09	0.162521	Cellulose synthase, RING-type zinc finger
Zm00001eb097100	-1.3856	-0.400399	2.31408	-3.72779	5.09171	8.76903	1.76934	0.189665	0.770163	1.69e-16	8.14e-29	2.4e-39	4.72e-69	0.000571507	Cellulose synthase, RING-type zinc finger
Zm00001eb122750	0.527366	1.42129	-1.14913	-0.0158473	3.10213	1.40669	1.67081	0.238338	9.29e-09	7.97e-05	0.969623	1.06e-42	0.000348563	1.2e-17	Cellulose synthase, RING-type zinc finger
Zm00001eb283110	-2.09055	-1.68063	-2.70412	-2.77952	2.9913	2.37711	1.89838	5.38e-22	1.15e-28	3.53e-10	8.42e-15	6.33e-36	4.89e-08	1.06e-10	Cellulose synthase, RING-type zinc finger
Zm00001eb303110	-2.05927	-1.47413	-0.872081	-2.46683	2.56871	3.75552	1.58159	2.59e-20	1.47e-33	0.0829616	3.11e-18	1.78e-34	3.44e-19	1.66e-13	Cellulose synthase, RING-type zinc finger
Zm00001eb304560	-1.0038	-1.5016	-1.77848	-2.8845	3.87406	3.09672	2.49773	0.000105184	5.37e-13	1.34e-06	2.2e-09	7.94e-69	3.5e-17	1.95e-08	Cellulose synthase, RING-type zinc finger
Zm00001eb306030	-1.58608	-1.32991	-1.4013	-2.03861	1.83845	2.0176	1.13547	7.5e-11	1.38e-17	3.72e-05	2.18e-22	2.11e-21	1.02e-07	8.63e-10	Cellulose synthase, RING-type zinc finger
Zm00001eb084850	1.22985	0.717119	1.83151	1.61109	-1.04145	-0.440594	-0.141371	0.0374232	0.314189	0.109609	0.126454	0.472693	0.612099	0.847254	CENP-S/Mhf1
Zm00001eb099930	1.18903	0.671374	1.9938	0.984635	-0.039806	0.758346	0.278564	2.06e-11	0.00422125	5.17e-10	0.000185134	0.932701	0.0164732	0.408401	CENP-T/Histone H4, histone fold
Zm00001eb123370	0.997438	0.451951	2.2252	-0.565422	0.206395	1.43026	-0.806321	0.0252301	0.485577	3.61e-06	0.279834	0.784702	0.00619502	0.127825	CENP-T/Histone H4, histone fold
Zm00001eb148730	0.915798	-0.886517	3.15091	0.340635	-0.0936492	2.14661	1.13987	0.00151599	0.000478124	1.03e-07	0.729288	0.883714	0.000164287	0.0350755	CENP-T/Histone H4, histone fold
Zm00001eb313720	1.37048	-0.0211503	2.14696	0.331825	-0.497116	0.271989	-0.138903	1.26e-09	0.97259	1.59e-10	0.513565	0.201268	0.51706	0.792491	CENP-T/Histone H4, histone fold
Zm00001eb313730	0.426095	0.86957	1.90561	1.37693	1.03406	2.51166	1.54623	0.353245	0.0039246	0.000232901	0.000198124	0.00958519	2e-07	9.55e-09	CENP-T/Histone H4, histone fold
Zm00001eb336310	-0.228907	0.071033	0.737696	0.0414903	0.250936	1.21268	0.227677	0.635986	0.928181	0.168385	0.943418	0.652024	0.00839519	0.56926	CENP-T/Histone H4, histone fold
Zm00001eb351700	-0.224581	-0.150892	0.331443	-2.05032	1.47093	2.01323	-0.417136	0.913632	0.939666	0.777551	0.0212327	0.142233	0.0159154	0.784918	CENP-T/Histone H4, histone fold
Zm00001eb428040	-0.824831	-3.25637	1.92529	-0.616623	1.20099	3.95455	3.8506	0.781998	0.229802	0.103736	0.757583	0.482383	0.00433893	0.0829477	CENP-T/Histone H4, histone fold
Zm00001eb065850	-2.04037	0.792163	-2.6321	-0.223865	1.82994	1.20701	0.819955	0.0991103	0.286202	0.000397368	0.841205	0.000325734	0.607715	0.26577	Centromere protein Mis12
Zm00001eb317990	0.234639	0.14113	0.581332	1.07669	-0.618335	-0.285114	0.322592	0.377112	0.636515	0.0869313	0.000158658	0.0250772	0.410192	0.185186	CFA20 domain
Zm00001eb223920	2.20379	0.444897	2.66673	0.0536644	-0.031616	0.408601	-0.41771	1.16e-42	0.00935426	1.15e-23	0.819172	0.932701	0.171196	0.00025538	CG-1 DNA-binding domain
Zm00001eb321680	-0.513955	0.386262	-1.04922	-0.273747	0.20397	-0.354132	-0.449964	0.0269639	0.0612754	0.0109538	0.381365	0.571641	0.462004	0.0145183	CG-1 DNA-binding domain
Zm00001eb342330	0.603429	-0.108342	0.503613	0.835	-1.29081	-1.40999	-0.342472	0.000434178	0.71171	0.305224	0.0197766	8.62e-05	1.69e-09	0.0456482	CGLD27-like
Zm00001eb246070	3.04551	0.792587	5.47047	0.533649	-0.0999972	2.30613	-0.354709	1.28e-32	0.0140179	1.25e-82	0.27936	0.89112	1.73e-20	0.397108	Cgr1-like
Zm00001eb062510	1.8603	-0.476395	1.63996	-0.626299	1.0527	0.82345	0.908961	1.03e-29	0.00410195	4.71e-11	0.0116562	1.75e-05	0.000157937	1.22e-11	Chalcone isomerase
Zm00001eb107290	-1.15643	-0.455327	-0.296355	-0.448656	0.129168	0.981268	0.14063	0.0378022	0.403514	0.803161	0.592227	0.900233	0.252766	0.861808	Chalcone isomerase
Zm00001eb163860	-3.5307	-1.79053	-0.626272	-2.10021	2.6052	5.5016	2.29961	2.95e-26	6.57e-10	0.165335	2.96e-27	2.63e-50	1.02e-33	9.44e-13	Chalcone isomerase
Zm00001eb193130	NA	NA	-1.00313	1.14644	6.38499	4.60257	7.72997	NA	NA	0.643488	0.533136	0.00620259	0.0657951	2.68e-06	Chalcone isomerase
Zm00001eb238460	-0.0550138	0.00442544	1.60549	1.01178	-1.70192	-0.0535354	-0.688402	0.827587	0.979453	0.000834494	0.0430949	7.73e-05	0.883729	1.51e-10	Chalcone isomerase
Zm00001eb256920	2.02979	-0.141156	1.94626	-0.495974	-0.099414	-0.193672	-0.450526	2.45e-29	0.566277	1.35e-10	0.181358	0.867949	0.603165	0.0147996	Chalcone isomerase
Zm00001eb373710	1.025	-0.279678	0.524222	-1.77455	1.3871	0.863567	-0.103254	6.07e-09	0.302662	0.433242	7.35e-05	0.0019405	0.00278035	0.788974	Chalcone isomerase
Zm00001eb198030	-1.41536	-1.05477	-0.394776	-2.21426	1.49948	2.5059	0.34432	4.16e-15	2.37e-06	0.141706	4.36e-25	6.5e-14	3.38e-34	0.327181	Chalcone/stilbene synthase, N-terminal
Zm00001eb322090	-4.33907	-4.32832	2.20266	NA	-5.42886	1.10127	-0.905405	0.0501304	0.0372359	0.777551	NA	0.022851	0.883729	0.905022	Chalcone/stilbene synthase, N-terminal
Zm00001eb322120	-4.33907	-4.32832	2.20266	NA	-5.42886	1.10127	-0.905405	0.0501304	0.0372359	0.777551	NA	0.022851	0.883729	0.905022	Chalcone/stilbene synthase, N-terminal
Zm00001eb018130	1.82166	-2.05311	3.85996	-0.998119	-1.38227	0.641444	-0.320733	3.02e-13	1.25e-32	1.1e-75	0.000138339	4.34e-09	0.060331	0.266701	Chaperone DnaJ, C-terminal
Zm00001eb103670	1.7683	-2.07624	3.62349	-1.54944	-1.92107	-0.083881	-1.38768	3.54e-27	9.33e-45	5.92e-11	0.120555	0.000760026	0.810427	0.0440632	Chaperone DnaJ, C-terminal
Zm00001eb106600	1.68845	-2.09419	3.71579	-1.38045	-1.36199	0.648783	-0.640876	1.52e-21	1.76e-37	1.51e-52	0.000141824	9.47e-08	0.00254276	0.0602872	Chaperone DnaJ, C-terminal
Zm00001eb118880	1.78543	-1.35506	3.1206	-1.23667	-0.819881	0.495255	-0.697229	1.01e-36	1.3e-13	1.31e-28	9.3e-06	0.000516882	0.0462853	0.0105219	Chaperone DnaJ, C-terminal
Zm00001eb146070	-0.6236	1.10321	-0.197045	0.922027	2.24167	2.67384	2.06711	0.241046	0.000227752	0.881939	0.0494701	1.14e-19	0.000149739	5.47e-08	Chaperone DnaJ, C-terminal
Zm00001eb218560	0.549181	-0.409204	-0.259323	-1.75567	0.738477	-0.0863365	-0.601447	0.000168118	0.0113535	0.332881	3.05e-23	4.12e-06	0.802944	0.00111536	Chaperone DnaJ, C-terminal
Zm00001eb245890	-0.893087	-1.80654	2.28168	5.51584	-1.87693	1.2594	5.41818	0.857347	0.714764	0.756137	0.0015079	0.711212	0.87245	0.000890543	Chaperone DnaJ, C-terminal
Zm00001eb282660	1.05838	-0.294126	1.20402	-0.33065	0.141643	0.275061	0.111909	6.82e-09	0.256442	7.31e-09	0.103271	0.571064	0.39747	0.782749	Chaperone DnaJ, C-terminal
Zm00001eb288550	0.451781	3.05509	-2.49215	1.26743	5.89777	2.95538	4.12149	0.813396	6.4e-09	0.00225681	0.042604	6.23e-19	0.00269211	3.36e-54	Chaperone DnaJ, C-terminal
Zm00001eb295770	3.11372	-1.91331	6.59199	-0.522351	-1.38346	2.07455	0.0141682	1.75e-81	9.07e-18	5.48e-121	0.0219836	1.4e-12	1.03e-15	0.987756	Chaperone DnaJ, C-terminal
Zm00001eb345630	3.99925	-1.25162	4.71163	-1.25881	-0.200913	0.494745	-0.201304	1.36e-173	2.4e-12	2.88e-164	4.61e-07	0.456093	0.00454775	0.621539	Chaperone DnaJ, C-terminal
Zm00001eb001240	2.0593	0.667253	2.53574	0.84283	-0.403255	0.0484461	-0.222036	1.03e-30	0.000553095	5.31e-11	0.00141754	0.235825	0.919493	0.309675	Chaperonin Cpn60/TCP-1 family
Zm00001eb010540	0.993462	-0.160011	0.958339	1.4993	1.48138	1.43252	3.14415	0.276089	0.939666	0.119719	0.000690105	0.0696169	0.0165674	9.53e-11	Chaperonin Cpn60/TCP-1 family
Zm00001eb019420	-1.52041	-0.697654	-2.09919	-0.830498	-0.61929	-1.2261	-0.749357	5.06e-15	0.0016526	0.00017284	0.0982702	0.265884	0.00076868	8.38e-06	Chaperonin Cpn60/TCP-1 family
Zm00001eb035510	3.77718	2.12654	3.79126	0.0817046	3.14713	3.14663	1.10517	0.000351529	0.15685	2.24e-16	0.963184	0.00626774	2.02e-09	0.416636	Chaperonin Cpn60/TCP-1 family
Zm00001eb041840	-0.757154	-0.654452	-0.9939	-0.183845	-0.947457	-1.20307	-0.47378	0.000497818	0.0208347	0.00168904	0.627424	0.000359309	7.61e-06	0.16685	Chaperonin Cpn60/TCP-1 family
Zm00001eb046580	5.14853	1.12835	4.87171	-0.151466	0.708455	0.411493	-0.565149	6.53e-217	1.75e-06	8.08e-69	0.832564	0.0657022	0.0415734	0.0657696	Chaperonin Cpn60/TCP-1 family
Zm00001eb065160	5.15916	1.97937	4.89761	2.21959	0.0519951	-0.230664	0.298154	0	1.39e-71	7.47e-56	3.86e-16	0.907574	0.504759	0.240673	Chaperonin Cpn60/TCP-1 family
Zm00001eb087180	2.60691	1.15091	1.89678	-0.800004	0.354878	-0.369346	-1.58928	6.43e-13	0.0174206	0.0126041	0.726817	0.811778	0.416927	0.204061	Chaperonin Cpn60/TCP-1 family
Zm00001eb111720	3.91565	0.923253	3.0131	0.559656	0.329259	-0.593927	-0.0278211	1.32e-209	2.78e-08	3.16e-25	0.0224746	0.279064	0.0126971	0.915624	Chaperonin Cpn60/TCP-1 family
Zm00001eb114320	-0.736529	0.492515	-1.43342	0.0295026	0.259587	-0.460288	-0.197778	0.00347574	0.00440745	0.00362184	0.936426	0.387901	0.480488	0.299875	Chaperonin Cpn60/TCP-1 family
Zm00001eb146180	0.567259	-0.0132108	-1.06366	-0.504749	-0.0650943	-1.71428	-0.552752	0.108398	0.979453	0.000356002	0.0475464	0.924139	1.33e-06	0.0254668	Chaperonin Cpn60/TCP-1 family
Zm00001eb177150	1.46928	-0.781263	0.812344	-0.634846	-0.595731	-1.27931	-0.446216	2.79e-11	0.000240157	0.0466889	0.00446476	0.0572024	9.45e-05	0.00683095	Chaperonin Cpn60/TCP-1 family
Zm00001eb189870	-0.320929	0.972394	-1.13195	0.336711	0.443703	-0.388509	-0.184682	0.301646	1.03e-08	0.0185178	0.469255	0.281816	0.45022	0.453427	Chaperonin Cpn60/TCP-1 family
Zm00001eb192630	1.84144	1.10563	0.828903	0.734581	0.585695	-0.450516	0.220563	7.97e-46	3.94e-25	0.117161	0.0430906	0.108643	0.257625	0.109492	Chaperonin Cpn60/TCP-1 family
Zm00001eb200400	4.65803	0.530816	3.24914	0.16796	0.368728	-1.0455	0.0116705	0	0.00239572	1.25e-18	0.554904	0.116224	0.00449469	0.973629	Chaperonin Cpn60/TCP-1 family
Zm00001eb204950	1.96537	0.74439	1.23444	0.124557	0.300312	-0.45282	-0.313511	2.29e-31	0.000127438	0.000626843	0.805945	0.254849	0.204623	0.310634	Chaperonin Cpn60/TCP-1 family
Zm00001eb207780	-0.24411	0.580861	-1.35492	-0.445192	0.335048	-0.799733	-0.685345	0.364927	0.00259416	0.00575412	0.230682	0.374129	0.0791599	0.000831276	Chaperonin Cpn60/TCP-1 family
Zm00001eb209960	0.058547	-0.668837	0.389806	-1.82659	0.513154	0.822595	-0.638035	0.896789	0.00212709	0.605999	2.73e-05	0.310006	0.0275195	0.0296754	Chaperonin Cpn60/TCP-1 family
Zm00001eb222300	6.01909	0.416403	6.33773	-0.164837	-0.0673908	0.226384	-0.644737	0	0.0346912	4.86e-70	0.741986	0.907124	0.601506	0.000189406	Chaperonin Cpn60/TCP-1 family
Zm00001eb260170	-0.378508	-0.112674	-1.91693	-0.646921	0.328309	-1.22582	-0.202014	0.218791	0.813201	1.17e-20	0.000484351	0.290453	7.47e-05	0.361775	Chaperonin Cpn60/TCP-1 family
Zm00001eb268910	0.574741	0.695736	0.557675	-0.732391	1.83095	1.79954	0.407751	0.00282667	0.000128526	0.039928	0.0128746	6.51e-15	4.26e-24	0.0972238	Chaperonin Cpn60/TCP-1 family
Zm00001eb280640	0.428389	-0.327443	-0.505921	0.101849	-0.259274	-1.2125	0.17514	0.0271991	0.0487203	0.0480026	0.736075	0.173789	3.6e-07	0.430231	Chaperonin Cpn60/TCP-1 family
Zm00001eb286730	3.11768	0.952088	2.00911	-0.583255	1.1348	0.0123496	-0.395431	5.96e-151	2.36e-13	3.12e-40	0.000146675	5.37e-13	0.955557	0.00355765	Chaperonin Cpn60/TCP-1 family
Zm00001eb294310	3.05499	0.849949	1.92762	-0.211065	2.2702	1.14493	1.2173	1.2e-19	0.0783047	0.012124	0.895671	0.000841878	0.0508787	0.0702762	Chaperonin Cpn60/TCP-1 family
Zm00001eb298950	-0.235896	1.07832	-0.337772	-0.212516	0.557829	0.432484	-0.72762	0.635583	2.05e-07	0.713206	0.681549	0.121179	0.600414	0.0013465	Chaperonin Cpn60/TCP-1 family
Zm00001eb312210	0.217508	0.820268	1.20754	0.65699	-0.945341	0.0224464	-1.10647	0.576421	0.00227548	0.000797056	0.244732	0.0113382	0.963975	0.00488012	Chaperonin Cpn60/TCP-1 family
Zm00001eb378930	4.22856	-1.02796	3.86991	-0.864598	0.284452	-0.0907012	0.453448	8.29e-276	7.23e-14	1.2e-74	3.05e-05	0.243968	0.725391	0.00718072	Chaperonin Cpn60/TCP-1 family
Zm00001eb179210	-0.851779	0.335673	0.439969	1.88778	0.156066	1.43284	1.71294	0.018187	0.335249	0.451277	2.17e-05	0.845127	8.91e-05	4.89e-08	Chaperonin-like RbcX
Zm00001eb212460	-0.316105	-1.11888	0.326396	-0.189069	-1.3317	-0.713294	-0.399471	0.0985149	1.95e-12	0.729805	0.849337	0.00751575	0.0254419	0.0887965	Chaperonin-like RbcX
Zm00001eb324740	-0.424883	-0.645181	1.13208	1.15594	-1.80047	-0.269102	0.00360952	0.130799	0.0468075	0.0179941	9.73e-06	9.08e-08	0.620258	0.99451	Chaperonin-like RbcX
Zm00001eb143050	0.481966	0.232045	-1.1243	-0.205931	-0.0677285	-1.68905	-0.500466	0.02949	0.330691	6.08e-08	0.340889	0.871789	3.17e-12	0.00183797	CHASE domain
Zm00001eb216090	1.36185	-0.49519	1.17023	-0.54238	-0.767306	-0.980446	-0.809808	2.95e-19	0.00147685	1.16e-05	0.000644416	4.19e-05	1.85e-05	3.01e-11	CHASE domain
Zm00001eb053320	1.02516	0.328225	0.92794	0.885369	-0.254718	-0.370818	0.307852	2.68e-09	0.0136591	0.0049956	0.000636642	0.455836	0.211875	0.0170427	CHCH
Zm00001eb053330	2.22612	0.647893	1.66827	1.13711	-0.562694	-1.14671	-0.0678943	7.69e-44	1.3e-06	0.000761239	0.000597997	0.10208	0.00399711	0.84294	CHCH
Zm00001eb427100	-1.4657	0.118831	0.821073	-0.0954619	0.333374	2.60515	0.125539	0.149359	0.939666	0.2376	0.932513	0.742697	0.00348072	0.905022	Checkpoint protein Hus1/Mec3
Zm00001eb078730	-5.13356	-6.48409	2.29296	-1.67137	-6.05676	1.35334	-1.24053	3.52e-08	6.42e-11	0.125496	0.533313	0.000151486	0.141139	0.539277	Chitin-binding, type 1
Zm00001eb246640	-1.24551	1.1675	-2.7093	-2.00174	4.25966	2.79444	1.09921	0.127342	0.0318192	6.86e-08	7.03e-07	1.61e-17	4.29e-05	0.00324843	Chitin-binding, type 1
Zm00001eb425600	-6.57252	-7.52332	2.20266	1.1486	-8.62555	0.139498	0.0563754	2.45e-05	1.17e-06	0.777551	0.895671	1.07e-06	0.980892	0.99451	Chitin-binding, type 1
Zm00001eb068640	-2.55751	0.0836353	-2.94184	-0.233541	0.537846	0.146198	0.225849	9.66e-07	0.928181	1.39e-07	0.729617	0.204992	0.91431	0.725856	Chloride channel, voltage gated
Zm00001eb155530	-1.1947	-0.37614	-0.51595	0.227148	-0.407771	0.253617	0.20025	7.79e-12	0.041213	0.155365	0.56307	0.184099	0.41803	0.39507	Chloride channel, voltage gated
Zm00001eb235240	-0.620761	0.154807	0.785497	1.09473	-0.424263	0.966052	0.521793	0.0768526	0.757937	0.026258	5.88e-05	0.342613	0.00464276	0.00361563	Chloride channel, voltage gated
Zm00001eb244120	1.5899	-0.715892	1.45992	-0.893984	-0.0649992	-0.216481	-0.237442	1.25e-47	6.14e-05	2.81e-06	0.000329569	0.876907	0.483682	0.409105	Chloride channel, voltage gated
Zm00001eb252970	0.147331	1.67991	-0.256333	-1.59029	3.14619	2.73682	-0.114507	0.97938	0.0563852	0.750982	0.000975247	7.47e-05	0.00545217	0.905022	Chloride channel, voltage gated
Zm00001eb389440	-0.485668	-0.42608	-0.202545	0.372143	-1.42468	-1.14725	-0.620432	0.0015351	0.00116302	0.716309	0.0201109	2.15e-22	0.000430908	3.05e-07	Chloride channel, voltage gated
Zm00001eb049630	-1.90904	-0.241222	2.77121	2.74076	-0.239457	4.46306	2.74574	3.92e-21	0.299495	0.0123554	7.66e-05	0.490611	0.00123931	0.00266559	Chlorophyll A-B binding protein
Zm00001eb049640	-1.58992	-0.355919	0.279153	0.531822	-0.138441	1.72696	0.753729	2.49e-13	0.0212664	0.60503	0.0149749	0.63446	3.91e-06	1.88e-06	Chlorophyll A-B binding protein
Zm00001eb066480	0.019411	0.192243	1.00024	0.772163	0.0913595	1.07197	0.677056	0.97938	0.374901	0.0282776	0.000809514	0.818682	0.0113814	0.000111331	Chlorophyll A-B binding protein
Zm00001eb106810	-1.3109	0.0293031	0.660519	0.909128	-0.324993	1.647	0.560151	3.33e-10	0.936315	0.227231	1.09e-09	0.0615186	0.000296925	1.49e-05	Chlorophyll A-B binding protein
Zm00001eb112260	-0.879962	-0.321598	1.08964	0.594783	-0.162737	1.80008	0.758024	0.0012695	0.107639	4.59e-06	4.49e-05	0.42696	3.61e-07	2.33e-05	Chlorophyll A-B binding protein
Zm00001eb116960	-2.86622	0.382824	1.91342	-1.21825	1.99937	6.75124	0.400518	4.66e-26	0.87726	0.0166631	0.131911	0.000135061	2.08e-35	0.847815	Chlorophyll A-B binding protein
Zm00001eb161390	-0.168493	5.33366	-0.712091	0.0976185	13.7212	13.1602	8.48955	0.980583	3.8e-05	0.850369	0.895817	9.92e-35	4.94e-06	2.72e-216	Chlorophyll A-B binding protein
Zm00001eb161410	-5.58121	4.24318	-1.14792	-0.412878	11.4987	27.3269	6.84016	0.293258	0.20743	0.803268	0.481383	9.91e-06	7.05e-11	1.04e-138	Chlorophyll A-B binding protein
Zm00001eb168100	-1.18048	-0.357925	0.285708	0.583835	-0.434845	1.02385	0.511164	1.84e-07	0.0144574	0.541763	0.0381297	0.143931	0.0025304	0.00011218	Chlorophyll A-B binding protein
Zm00001eb179680	-1.36525	0.0760196	1.10849	0.885055	-0.0904512	2.37992	0.724152	1.66e-09	0.792273	0.000885492	1.44e-05	0.701933	4.23e-11	7.35e-05	Chlorophyll A-B binding protein
Zm00001eb207130	-1.94011	-0.414828	0.698389	0.91556	0.278715	2.91809	1.61435	1.54e-18	0.0154004	0.192695	8.67e-05	0.305147	8.55e-12	1.04e-20	Chlorophyll A-B binding protein
Zm00001eb255850	-0.950743	-0.952215	0.118755	-0.461013	-1.04227	0.0106202	-0.547555	2.92e-10	1.74e-10	0.871687	0.310846	0.00214719	0.97601	0.00958519	Chlorophyll A-B binding protein
Zm00001eb301260	-3.63934	-1.22516	-1.67401	-0.830626	0.000610453	1.93531	0.393276	4.03e-13	0.258335	0.28696	0.688193	0.999743	0.00819872	0.70896	Chlorophyll A-B binding protein
Zm00001eb320890	-0.058101	0.173001	0.935556	0.229413	0.37118	1.36067	0.432978	0.913632	0.284052	0.00889427	0.620762	0.152916	0.00030394	0.0732734	Chlorophyll A-B binding protein
Zm00001eb324090	0.23617	-0.13403	1.31841	0.728742	-0.242342	0.833693	0.62508	0.396001	0.517251	1.2e-05	0.000686493	0.361558	0.0153869	9.36e-06	Chlorophyll A-B binding protein
Zm00001eb324240	-0.166536	0.514103	0.713953	0.722053	0.15574	1.03439	0.369052	0.671651	5.08e-05	0.083263	6.86e-07	0.491097	0.0177741	0.00355965	Chlorophyll A-B binding protein
Zm00001eb343900	-0.560237	0.247603	0.596413	0.37656	0.363146	1.51922	0.497611	0.028103	0.121817	0.210129	0.00965854	0.0374926	0.000371701	6.45e-05	Chlorophyll A-B binding protein
Zm00001eb357740	-0.572797	-0.212234	0.605917	0.13351	0.232521	1.41165	0.583731	0.0752369	0.275509	0.215072	0.698225	0.328089	0.00339176	0.000932144	Chlorophyll A-B binding protein
Zm00001eb431840	-1.37186	0.282904	-0.398849	1.45677	-1.01	-0.055618	0.169395	3.9e-19	0.0416174	0.43507	2.11e-06	0.00154569	0.89525	0.232498	Chlorophyll A-B binding protein
Zm00001eb432850	NA	NA	4.99722	8.78243	NA	3.93669	8.65416	NA	NA	0.387649	2.02e-09	NA	0.521295	1.18e-09	Chlorophyll A-B binding protein
Zm00001eb433540	-1.34775	-0.330153	0.300368	-0.279193	-0.126317	1.52006	-0.0700182	1.95e-08	0.0130013	0.597686	0.322882	0.66009	0.000270749	0.835528	Chlorophyll A-B binding protein
Zm00001eb047780	-2.66287	0.161806	-0.295928	2.11458	-1.74871	0.601072	0.207561	7.88e-67	0.492111	0.652529	4.17e-09	3.35e-07	0.0397068	0.432391	Chlorophyllase
Zm00001eb039350	NA	NA	2.34653	1.52387	6.4269	8.02184	8.1476	NA	NA	0.065164	0.236546	0.00202049	1.99e-06	1.1e-07	Chlorophyllase enzyme
Zm00001eb000720	0.601727	0.322543	1.46401	-0.00610686	0.960139	1.81743	0.640286	0.427011	0.772196	0.00376781	0.991799	0.13949	0.000811062	0.215825	Chloroplast envelope membrane protein, CemA
Zm00001eb000750	-1.32637	-0.0654238	0.15659	1.56002	-1.85248	-0.378662	-0.221875	8.14e-22	0.828592	0.814948	8.85e-08	1.31e-11	0.230884	0.189119	Chloroplast envelope membrane protein, CemA
Zm00001eb404240	-1.04598	-0.505926	-1.10859	0.502818	-0.562062	-0.63177	0.452342	9.53e-06	0.0187493	0.0153367	0.360438	0.103469	0.188217	0.287299	Chloroplast envelope membrane protein, CemA
Zm00001eb107180	-1.01419	0.300347	-0.459834	0.31366	0.564675	1.10701	0.583734	5.2e-05	0.175366	0.0850554	0.107646	0.0043781	0.000379165	0.000313464	Chloroplast protein import component Tic20
Zm00001eb247090	-1.24681	0.612675	-0.354143	0.606799	1.10215	1.99496	1.10292	0.00559307	0.0414474	0.776848	0.0102473	3.17e-05	0.0163103	4.03e-07	Chloroplast protein import component Tic20
Zm00001eb140590	1.68002	-0.187777	3.2574	0.985483	-0.68469	0.872207	0.493481	8.56e-20	0.569408	3.85e-32	4.96e-07	0.00234042	0.00136783	0.0166368	Chloroquine-resistance transporter-like
Zm00001eb362700	0.514997	-1.90383	3.70439	0.949668	-1.19795	1.97434	1.66349	0.809713	0.397292	0.000648891	0.658463	0.548467	0.0522378	0.46804	Chloroquine-resistance transporter-like
Zm00001eb400930	-1.22641	-0.416923	0.421253	-0.0163546	-1.02786	0.597421	-0.621876	8.43e-08	0.0966267	0.691387	0.985733	0.133993	0.0820298	0.0432417	Chloroquine-resistance transporter-like
Zm00001eb052910	-1.74883	-0.237562	-3.66806	-0.374402	0.128095	-1.8002	-0.00392707	4.22e-15	0.51455	3.82e-19	0.0778284	0.76594	0.000376045	0.99451	Choline transporter-like
Zm00001eb065890	0.298148	1.23933	-2.06719	-0.388646	4.28043	1.91002	2.65908	0.894563	0.227014	0.0161498	0.756003	1.52e-07	0.0570377	1.04e-07	Choline transporter-like
Zm00001eb198690	-1.64617	0.659517	-1.66043	-1.71169	3.49897	3.48485	1.13516	0.0517946	0.263781	0.0176059	1.85e-05	1.78e-20	0.000142998	0.00829615	Choline transporter-like
Zm00001eb245170	-0.547293	0.737897	-2.13597	-0.865367	1.22833	-0.379356	-0.369766	0.488071	0.107796	0.00022288	0.0161681	0.0013365	0.802241	0.460338	Choline transporter-like
Zm00001eb398410	-0.586607	-0.382581	0.469328	-1.80149	1.43401	2.4831	0.0188856	0.296783	0.543091	0.540377	7.87e-05	0.00133692	4.99e-06	0.991359	Chorismate synthase
Zm00001eb144810	-1.61146	0.768512	-1.64437	-0.642052	-1.53854	-1.6009	-2.95128	0.00323328	0.0462239	0.142675	0.737257	0.0266312	0.139337	7.64e-05	Chromatin assembly factor 1 subunit A
Zm00001eb304780	-1.72382	-0.0924264	-2.95554	-1.00808	0.00304467	-1.23825	-0.909581	0.000647809	0.928181	8.37e-05	0.0331963	0.995438	0.343126	0.0422242	Chromatin assembly factor 1 subunit A
Zm00001eb365740	7.32293	0.772907	9.71518	1.1486	NA	2.04316	0.0563754	3.71e-07	0.939666	2.03e-12	0.895671	NA	0.000159296	0.99451	Chromatin assembly factor 1 subunit A
Zm00001eb188390	-0.341737	-0.1339	0.69378	1.1078	-0.987613	0.0321226	0.259923	0.185076	0.714218	0.0420614	8.66e-05	0.000315671	0.935236	0.33146	Chromatin modification-related protein Eaf6
Zm00001eb074340	1.54923	-0.551256	2.60904	-0.393181	-0.156702	0.885508	0.00642099	4.08e-24	0.00184045	9.78e-64	0.0190605	0.55898	4.77e-09	0.992831	Chromatin SPT2
Zm00001eb355840	-0.337721	0.569024	1.26077	1.73741	-2.02623	-0.449563	-0.853747	0.215928	0.00396363	0.0074374	4.75e-07	6.68e-12	0.303613	0.000258086	Chromosome segregation protein Spc25
Zm00001eb362200	NA	NA	-0.647418	-2.35073	5.05546	3.6295	2.88729	NA	NA	0.796527	0.144188	0.019711	0.45672	0.683422	Chromosome segregation protein Spc25
Zm00001eb025160	-1.01841	0.407487	-0.951998	-0.228727	0.216167	0.272159	-0.414587	2.61e-07	0.0221122	0.00612181	0.76678	0.509325	0.563275	0.390691	CidB/LrgB family
Zm00001eb265980	1.49316	-1.9801	2.95165	-1.29026	-0.6423	0.80541	0.0539035	5.88e-18	9.79e-18	2.9e-47	3.53e-07	0.00489538	0.000175161	0.922685	Cilia- and flagella-associated protein 298
Zm00001eb206090	-0.166406	1.03685	-4.58963	-3.02829	2.66965	-1.78695	-1.39286	0.963438	0.348388	0.000594357	0.00059425	0.00222907	0.565693	0.177044	Citrate synthase
Zm00001eb236450	0.141993	-0.0281774	1.02721	0.682452	-0.484716	0.384121	0.231173	0.341908	0.928181	3.16e-09	2.58e-07	0.000487741	0.0120242	0.0300306	Citrate synthase
Zm00001eb340370	-1.10624	-0.0917294	-2.69051	-2.67977	3.01301	1.42372	0.432321	5.91e-07	0.839268	3.37e-07	7.11e-09	1.33e-11	0.00011196	0.017021	Citrate synthase
Zm00001eb003830	1.05877	0.532789	-0.878729	-0.759394	0.981864	-0.974178	-0.303893	1.82e-06	0.000378488	0.000506249	0.00017124	1.71e-07	0.00138089	0.100483	Citrate transporter-like domain
Zm00001eb046960	-2.23908	-1.19687	-1.88276	-0.216338	-0.585624	-0.238473	0.399526	4.35e-107	3.94e-13	2.44e-18	0.57198	2e-08	0.43854	0.218313	Citrate transporter-like domain
Zm00001eb191060	0.0405916	2.07053	-0.113141	2.24604	0.0101954	-0.152701	0.190681	0.910144	3.74e-72	0.868694	1.16e-18	0.978716	0.738718	0.321144	Citrate transporter-like domain
Zm00001eb222400	-1.23656	-0.42724	0.26416	-0.0642091	-0.998697	0.498315	-0.627989	3.04e-06	0.13401	0.841126	0.9557	0.186875	0.295806	0.000849872	Citrate transporter-like domain
Zm00001eb267510	-0.229197	0.415359	-1.00736	-0.18867	0.475774	-0.317563	-0.123637	0.610986	0.154631	0.0037058	0.732478	0.0998565	0.578895	0.835528	Citron homology (CNH) domain
Zm00001eb077900	-0.706832	0.425799	-1.39125	-1.22125	1.51218	0.822457	-0.129257	0.0170673	0.0773766	0.00178473	6.46e-06	3.84e-08	0.115065	0.692558	CLASP N-terminal domain
Zm00001eb149800	0.326474	0.111666	-0.984765	-2.30105	1.84343	0.522324	-0.562034	0.377736	0.862511	0.0383678	1.33e-07	1.19e-06	0.233621	0.159089	CLASP N-terminal domain
Zm00001eb175430	-1.00733	0.0689852	0.244523	1.01464	1.0642	2.29873	2.01621	0.00447665	0.928181	0.670607	0.00147992	0.00237821	1.24e-12	3.21e-30	CLASP N-terminal domain
Zm00001eb258850	-1.39454	1.23033	-5.23204	-4.01733	5.10853	1.25852	-0.13139	0.415079	0.194786	2.44e-08	6.9e-08	5.25e-10	0.580941	0.905022	CLASP N-terminal domain
Zm00001eb294930	-5.56152	0.760549	-7.18577	0.380073	1.78132	NA	1.40656	0.000612211	0.313771	1.47e-06	0.723262	0.002751	NA	0.0272821	CLASP N-terminal domain
Zm00001eb369050	1.65604	0.0341347	-0.474018	-0.229925	0.0290133	-2.12052	-0.230092	1.53e-10	0.941879	0.127337	0.507061	0.953286	1.88e-13	0.275895	CLASP N-terminal domain
Zm00001eb426220	0.239568	0.826805	-0.744948	-0.572844	1.25406	0.255234	-0.141423	0.618088	0.00563315	0.0428952	0.0819213	0.00204216	0.521043	0.58921	CLASP N-terminal domain
Zm00001eb432120	-1.02479	0.069098	0.159313	0.664837	0.114208	1.26837	0.718076	0.00745934	0.928181	0.898061	0.222334	0.897542	0.0327849	0.00153569	Class I myosin tail homology domain
Zm00001eb101680	-0.489623	-0.444454	1.55308	0.119267	-0.589525	1.43587	-0.0187292	0.19516	0.181994	4.59e-06	0.875949	0.163636	9.29e-06	0.980462	Class I-like SAM-dependent O-methyltransferase
Zm00001eb199470	-2.45097	-1.94979	-2.50884	-2.14143	2.86317	2.78863	2.67711	0.000166191	2.02e-05	1.56e-11	2.42e-11	2.85e-17	0.000193889	7.88e-12	Class I-like SAM-dependent O-methyltransferase
Zm00001eb199490	-1.39542	-0.132533	-1.83908	0.883567	4.57331	4.13827	5.61361	0.833303	0.979453	0.0456635	0.354074	0.000631879	0.0450933	1.64e-08	Class I-like SAM-dependent O-methyltransferase
Zm00001eb263020	NA	NA	0.594759	0.37743	7.70339	7.53765	8.27493	NA	NA	0.831784	0.909337	0.127437	1.88e-06	1.24e-06	Class I-like SAM-dependent O-methyltransferase
Zm00001eb271480	-3.07543	-1.16405	-0.762164	-2.13739	1.60292	3.91714	0.637218	4e-32	6.46e-05	0.240405	4.62e-09	5.86e-06	7.51e-17	0.112272	Class I-like SAM-dependent O-methyltransferase
Zm00001eb416160	0.324355	0.16695	1.06057	0.420948	-0.464048	0.25573	-0.205649	0.189405	0.622674	0.00013823	0.180747	0.163108	0.316437	0.400394	Class I-like SAM-dependent O-methyltransferase
Zm00001eb000860	2.24874	-0.269208	1.47134	-0.857863	0.378113	-0.421368	-0.204761	1.73e-55	0.186754	2.25e-07	4.66e-06	0.0519936	0.146966	0.39791	Clathrin adaptor, alpha-adaptin, appendage, C-terminal subdomain
Zm00001eb066510	0.998424	-0.0139379	-0.165498	-0.544148	-0.435543	-1.61638	-0.959634	2.3e-11	0.978159	0.568745	0.000113197	0.00163815	1.51e-16	8.81e-07	Clathrin, heavy chain/VPS, 7-fold repeat
Zm00001eb135030	NA	NA	-1.12294	-0.493814	7.63284	5.72972	7.33405	NA	NA	0.219323	0.38396	9.17e-08	0.00428283	5.2e-07	Clathrin, heavy chain/VPS, 7-fold repeat
Zm00001eb163250	0.316449	0.199912	-1.18174	-1.04172	0.70176	-0.820141	-0.535034	0.198454	0.382923	0.000375991	3.16e-12	0.00041664	0.016632	3.02e-05	Clathrin, heavy chain/VPS, 7-fold repeat
Zm00001eb194950	0.0411211	0.656484	-1.08188	-0.801903	0.754088	-0.389894	-0.698098	0.927117	0.000700102	0.000722801	0.00124648	9.97e-05	0.301238	0.00478083	Clathrin, heavy chain/VPS, 7-fold repeat
Zm00001eb346630	0.11178	1.1945	-0.621311	-0.418944	3.9284	3.20232	2.32292	0.97938	0.647854	0.632972	0.583078	8.9e-05	0.110619	0.00847458	Clathrin, heavy chain/VPS, 7-fold repeat
Zm00001eb368890	NA	2.2295	-0.576503	0.0331431	7.74315	6.38472	5.53408	NA	0.815909	0.639385	0.968439	7.79e-08	0.000518819	1.86e-07	Clathrin, heavy chain/VPS, 7-fold repeat
Zm00001eb420950	2.37679	-0.139197	1.55057	-0.664786	-0.120242	-0.974219	-0.640839	1.05e-28	0.727917	0.000425385	0.0175998	0.749067	0.0245542	0.0146192	Clathrin, heavy chain/VPS, 7-fold repeat
Zm00001eb017130	0.160327	0.164813	-1.15049	-1.13504	0.69842	-0.629165	-0.5959	0.565308	0.539084	3.91e-06	1.93e-05	0.00039244	0.0203484	0.0198324	Clathrin/coatomer adaptor, adaptin-like, N-terminal
Zm00001eb192060	-1.60233	0.101446	-2.18924	-0.396236	0.432783	-0.178723	-0.06006	2.23e-05	0.889217	0.000347127	0.266855	0.217907	0.883729	0.905022	Clathrin/coatomer adaptor, adaptin-like, N-terminal
Zm00001eb260950	-0.107687	0.15669	-1.28297	-0.66114	0.347901	-0.840973	-0.464498	0.771776	0.580277	2.76e-07	0.000200665	0.116211	0.00489988	0.00584149	Clathrin/coatomer adaptor, adaptin-like, N-terminal
Zm00001eb332530	0.391	0.374037	-1.04403	-0.938737	0.967575	-0.490004	-0.340128	0.0828273	0.0581538	0.0075179	0.000233436	9.53e-05	0.207239	0.0872611	Clathrin/coatomer adaptor, adaptin-like, N-terminal
Zm00001eb410080	0.122241	-0.0238711	-1.30693	-0.846698	0.0845213	-1.35458	-0.7321	0.867469	0.979453	0.0169838	0.035092	0.907273	0.0194095	0.0692921	Clathrin/coatomer adaptor, adaptin-like, N-terminal
Zm00001eb178700	2.11073	-0.677559	3.59163	-0.639278	-1.15033	0.308961	-1.10797	7.23e-77	5.69e-12	1.08e-15	0.217329	0.0065404	0.324719	4.54e-26	Cleavage/polyadenylation specificity factor subunit 5
Zm00001eb434010	0.0992632	0.807151	-1.28232	-0.249768	1.50089	0.102699	0.452025	0.807546	4.62e-07	0.0261697	0.820812	0.00303836	0.838559	0.315564	Cleavage/polyadenylation specificity factor subunit 5
Zm00001eb082160	0.789591	0.214851	-0.281739	0.377016	-0.468515	-1.55722	-0.300439	6.01e-09	0.086831	0.380078	0.0841293	0.0198436	8.93e-17	0.00968004	Cleft lip and palate transmembrane 1
Zm00001eb182540	0.562572	0.130549	1.00421	1.13725	-0.607855	-0.185199	0.40393	3.51e-05	0.518779	2.76e-05	5.08e-14	0.00019375	0.486513	0.002102	Clp ATPase, C-terminal
Zm00001eb014750	-0.00402588	1.04591	-0.109383	-0.0276773	0.994951	0.880215	-0.0714418	0.992048	5.2e-07	0.893686	0.963711	0.00561446	0.0173911	0.853369	Clp protease proteolytic subunit /Translocation-enhancing protein TepA
Zm00001eb204690	-0.0299383	0.193714	1.34165	1.4778	1.68261	3.04381	2.97303	0.989794	0.955392	0.298573	0.14766	0.365226	0.0208893	0.000302852	Clp protease proteolytic subunit /Translocation-enhancing protein TepA
Zm00001eb377860	0.114582	0.361687	0.696557	-0.0818166	0.435902	1.01305	-0.00149622	0.682888	0.0294749	0.0948096	0.809216	0.0589211	0.0049631	0.99451	Clp protease proteolytic subunit /Translocation-enhancing protein TepA
Zm00001eb426970	1.19761	1.0416	-1.36362	-0.168395	2.50626	-0.0803031	1.30408	0.186709	0.215097	0.308588	0.91832	0.0255663	0.951188	0.0581988	Clp protease proteolytic subunit /Translocation-enhancing protein TepA
Zm00001eb435080	0.17874	-0.409631	1.32029	0.585286	-1.10153	0.0287723	-0.104255	0.847615	0.636871	0.0291625	0.425944	0.0961496	0.976877	0.905022	Clp protease proteolytic subunit /Translocation-enhancing protein TepA
Zm00001eb164080	1.4653	0.0579981	3.91198	1.87103	-2.86377	-0.448137	-1.04483	0.009675	0.971504	0.00673811	0.421928	0.0573253	0.676847	0.385474	Clp, N-terminal
Zm00001eb242420	0.765455	-1.23242	0.247534	-1.3423	0.0894633	-0.456145	-0.0149169	0.00314528	1.46e-12	0.773614	1.66e-06	0.876907	0.410983	0.955341	Clp, N-terminal
Zm00001eb243020	NA	NA	2.10996	-4.67995	4.54326	5.9004	NA	NA	NA	0.423042	0.292153	0.280771	0.0335737	NA	Clp, N-terminal
Zm00001eb422090	-2.59578	-0.170143	-2.36937	-1.26026	2.62186	2.82724	1.53597	0.346403	0.96338	0.0949774	0.312613	0.0475199	0.347448	0.335782	Clp, N-terminal
Zm00001eb025630	-0.199977	-1.15065	0.746102	1.39774	2.3441	3.28984	4.90896	0.97938	0.928181	0.839144	0.401621	0.503191	0.560263	0.0310698	ClpA/ClpB, AAA lid domain
Zm00001eb084420	-0.174526	-0.4316	-0.459501	-0.18578	-0.705214	-1.00848	-0.455386	0.349655	0.0122537	0.0780439	0.38652	0.000169706	7.53e-09	0.00472307	ClpA/ClpB, AAA lid domain
Zm00001eb157760	1.72358	0.772907	2.24944	5.3643	2.20017	2.67677	6.73209	0.833303	0.939666	0.63072	3.38e-06	0.784702	0.521911	2.1e-06	ClpA/ClpB, AAA lid domain
Zm00001eb393250	6.24139	0.933462	6.9233	2.96955	-0.992206	-0.335589	1.04797	0	1.12e-11	1.26e-77	1.2e-16	0.000525136	0.392137	0.000147838	ClpA/ClpB, AAA lid domain
Zm00001eb068620	-2.57388	-0.107681	-1.53958	-0.453542	0.470558	1.49369	0.128569	1.36e-32	0.831795	9.25e-08	0.107461	0.184132	1.72e-08	0.601474	Clustered mitochondria protein, N-terminal
Zm00001eb252790	0.244361	0.311803	-1.82978	-1.90387	1.0963	-1.01017	-1.11545	0.606424	0.465362	0.00666656	8.39e-09	0.00956983	0.138836	7.23e-07	Clustered mitochondria protein, N-terminal
Zm00001eb257660	-3.73889	0.218743	-2.57908	-0.572877	0.719846	1.87155	-0.0676812	4.43e-99	0.391321	2.58e-17	0.00206607	0.00594719	1.08e-10	0.694374	Clustered mitochondria protein, N-terminal
Zm00001eb001900	-0.138067	-0.346327	1.1572	-0.280015	-0.0621022	1.21013	0.00862753	0.612988	0.0727645	0.00564756	0.582814	0.910226	0.000163631	0.99451	CNNM, transmembrane domain
Zm00001eb052080	2.33241	-0.455579	2.48864	-0.999618	-0.150754	-0.00884173	-0.689008	2.43e-64	0.0293423	7.83e-33	0.000369575	0.681488	0.974172	0.00585375	CNNM, transmembrane domain
Zm00001eb161520	0.286904	0.0652752	-0.141195	0.756816	0.744291	0.302701	1.44075	0.571667	0.939666	0.811416	0.0289872	0.0251908	0.582667	1.61e-06	Co-chaperone HscB, C-terminal oligomerisation domain
Zm00001eb005980	-1.47319	-3.38523	-4.01702	-7.30772	4.93765	2.37571	1.01815	0.778025	0.508315	0.00328131	1.83e-05	0.000217804	0.589114	0.905022	CO/COL/TOC1, conserved site
Zm00001eb019470	0.61699	-0.344333	0.0865788	-0.555665	-0.903857	-1.45862	-1.11078	5.42e-11	0.00098466	0.920707	0.0136399	1.47e-06	1.55e-06	6.36e-22	CO/COL/TOC1, conserved site
Zm00001eb048780	-2.88374	-1.40122	-2.40602	-6.8693	6.51173	6.98104	1.05233	0.420446	0.699281	0.000885912	1.22e-12	8.98e-15	1.35e-05	0.835528	CO/COL/TOC1, conserved site
Zm00001eb109190	-0.529829	-0.815985	-0.543187	-1.42462	0.00136144	-0.0274233	-0.603276	0.000719678	2.41e-08	0.138777	2.47e-06	0.997225	0.922987	0.00261284	CO/COL/TOC1, conserved site
Zm00001eb223590	-1.27056	-0.487601	4.18206	-1.08775	-2.05561	3.36694	-2.64906	0.555886	0.863817	0.009873	0.836338	0.328205	0.0363951	0.224166	CO/COL/TOC1, conserved site
Zm00001eb312170	-0.0540163	-0.145865	-1.80981	-0.553358	0.930292	-0.845506	0.528215	0.839138	0.2848	1.23e-08	0.0208071	2.38e-05	0.00124168	7.05e-11	CO/COL/TOC1, conserved site
Zm00001eb314010	-0.755537	-0.929749	-2.1381	-2.43314	2.57355	1.16641	1.0743	0.0612426	0.00400647	0.000223348	3.71e-06	1.73e-13	0.0825459	0.0616043	CO/COL/TOC1, conserved site
Zm00001eb327450	-1.18533	-0.109604	-0.532604	-0.711297	0.987484	1.60996	0.391315	4.84e-10	0.686156	0.568841	0.113796	0.0134133	0.00322253	0.0119517	CO/COL/TOC1, conserved site
Zm00001eb009810	-0.724805	0.313418	-1.53924	-0.786544	0.74239	-0.090909	-0.352361	0.0018297	0.143563	9.37e-06	0.000661459	0.00247488	0.883729	0.0497442	Coatomer subunit gamma, C-terminal
Zm00001eb116280	1.82198	0.111786	1.20188	-0.286905	0.255747	-0.391031	-0.137158	1.16e-28	0.71424	0.00441002	0.166368	0.21638	0.410084	0.585518	Coatomer subunit gamma, C-terminal
Zm00001eb051800	0.341909	0.331685	-0.42875	-0.986606	1.11519	0.332564	-0.197492	0.186131	0.0958105	0.211572	1.34e-05	1.86e-06	0.374934	0.33582	Coatomer, alpha subunit, C-terminal
Zm00001eb054490	NA	NA	2.50302	1.32817	5.60832	7.30939	7.13474	NA	NA	0.325532	0.467706	0.0944702	0.149446	1.99e-06	Coatomer, gamma subunit, appendage, Ig-like subdomain
Zm00001eb210190	NA	NA	3.31778	0.209356	4.8408	7.37153	5.2443	NA	NA	0.0469409	0.958334	0.227146	6.55e-05	0.117133	Coatomer, gamma subunit, appendage, Ig-like subdomain
Zm00001eb302810	0.160629	0.118843	-1.00153	-0.614853	0.46066	-0.717925	-0.267833	0.604283	0.644563	0.000380437	0.0369243	0.071609	0.0146284	0.26566	Coatomer, gamma subunit, appendage, Ig-like subdomain
Zm00001eb122070	0.478178	-0.46127	2.24688	0.418874	-0.945637	0.804534	-0.0587813	0.807212	0.872196	0.0429725	0.854844	0.591835	0.555766	0.98523	Coatomer, WD associated region
Zm00001eb377270	-0.0684425	-0.11199	-2.15972	-0.534027	0.267127	-1.83939	-0.15074	0.910144	0.853689	2.1e-10	0.0983915	0.398314	3.35e-06	0.765297	Coatomer, WD associated region
Zm00001eb258070	0.521254	1.75505	0.16962	1.24994	0.0278962	-0.331579	-0.47302	0.00107984	2.47e-44	0.795471	1.23e-06	0.951075	0.405634	0.000847187	Cobalamin (vitamin B12) biosynthesis CobW-like, C-terminal
Zm00001eb052750	-1.17078	-0.767551	-2.45465	-2.53076	1.2286	-0.0728204	-0.527514	9.05e-12	2.31e-06	8.12e-16	1.29e-19	6.07e-06	0.883729	0.0171386	Cobalamin-independent methionine synthase MetE, C-terminal/archaeal
Zm00001eb032290	0.545936	0.173445	-1.04742	-1.16132	1.12035	-0.498743	-0.207961	2.68e-05	0.595299	0.0342325	4.14e-06	5.87e-06	0.261982	0.488549	Cobalamin-independent methionine synthase MetE, N-terminal
Zm00001eb218320	-1.65477	-2.01579	-2.1512	-2.88112	1.13322	0.617365	0.27562	3.16e-28	2.19e-24	1.82e-05	3.23e-10	0.0214706	0.0118388	0.423617	Cobalamin-independent methionine synthase MetE, N-terminal
Zm00001eb066400	4.00038	0.614719	6.74896	1.08194	0.591684	3.35285	1.0679	3.23e-16	0.72643	5.17e-17	0.438299	0.78863	6.92e-12	0.206637	CobN/magnesium chelatase
Zm00001eb066410	NA	NA	8.97299	1.141	0.636959	8.84719	1.96526	NA	NA	2.52e-10	0.895671	0.932701	6.37e-10	0.835528	CobN/magnesium chelatase
Zm00001eb268640	0.0246633	1.00939	-0.477648	0.424464	0.110269	-0.402523	-0.468383	0.97938	5.2e-07	0.265905	0.150686	0.799901	0.423581	0.0553647	CobQ/CobB/MinD/ParA nucleotide binding domain
Zm00001eb014120	-0.0998089	1.53601	0.379621	-1.97165	4.21158	4.66912	0.707588	0.97938	0.268227	0.501611	0.000143214	7.39e-10	1.16e-07	0.579344	COBRA, plant
Zm00001eb035300	NA	0.772907	-3.38192	-0.828113	5.25843	1.10127	3.66849	NA	0.939666	0.138129	0.618499	0.0164728	0.883729	0.125546	COBRA, plant
Zm00001eb057580	-0.720181	-0.941817	-0.82304	-1.82765	2.46925	2.37087	1.59007	0.00731741	1.19e-07	0.241867	4.43e-18	1.05e-41	3.12e-05	5.53e-16	COBRA, plant
Zm00001eb214720	-0.331124	0.164204	-0.567169	-1.54503	2.23788	2.00091	0.534211	0.206077	0.557998	0.272848	1.39e-19	2e-47	1.74e-06	0.00335499	COBRA, plant
Zm00001eb327000	1.776	-0.188866	-4.63733	-7.13666	8.90256	2.52801	1.96246	0.798322	0.979453	0.000421261	5.58e-06	1.18e-06	0.304241	0.732567	COBRA, plant
Zm00001eb393070	-2.28584	-0.940631	-1.86448	-3.60795	2.53411	2.95982	-0.127901	7.83e-05	0.000257516	0.00377163	4.48e-17	1.27e-10	0.000679371	0.844451	COBRA, plant
Zm00001eb038650	0.00678845	-0.264794	0.218066	0.537147	-1.0598	-0.86531	-0.252843	0.97938	0.0517121	0.534581	0.00786386	4.34e-08	6.63e-08	0.0199365	Coenzyme F420 hydrogenase/dehydrogenase beta subunit, C-terminal
Zm00001eb063890	0.447725	1.81025	-0.563467	0.77868	1.66378	0.646812	0.636764	0.0266835	5.39e-28	0.179549	0.00831359	7.46e-14	0.075232	0.00940019	Coenzyme Q-binding protein COQ10, START domain
Zm00001eb131060	-0.140619	-0.351538	0.742582	1.24816	-1.03353	-0.170484	0.570613	0.636389	0.109061	0.128623	0.000898781	0.0067704	0.68157	0.00466064	Coenzyme Q-binding protein COQ10, START domain
Zm00001eb151870	0.558914	0.811558	1.28352	0.921501	0.0672958	0.782151	0.181641	0.141566	0.00586075	5.42e-05	0.000201845	0.925183	0.0426831	0.614387	Coenzyme Q-binding protein COQ10, START domain
Zm00001eb370050	0.852687	-0.0925369	1.5171	0.246873	0.0243943	0.673371	0.369849	0.000218243	0.886804	1.21e-13	0.314998	0.953286	0.0026922	0.0946657	Coenzyme Q-binding protein COQ10, START domain
Zm00001eb068300	-0.829413	0.352051	0.570555	0.343523	0.934952	2.33292	0.934277	0.143586	0.521809	0.424502	0.492295	0.0517804	6.85e-05	0.00056841	Cofactor assembly of complex C subunit B, CCB2/CCB4
Zm00001eb078000	-1.07257	0.123727	-0.780693	0.314684	-0.84714	-0.570147	-0.650792	0.000145886	0.810069	0.0753814	0.353235	0.00212957	0.267137	0.00774596	COI1, F-box
Zm00001eb193850	0.37022	0.527165	-1.51939	-0.734462	0.381163	-1.52054	-0.877438	0.338189	0.0686303	0.00397348	0.134239	0.449849	0.0015796	0.00478083	COI1, F-box
Zm00001eb255540	0.659601	0.162786	1.63485	-0.219953	0.564734	1.52717	0.188241	0.0824121	0.788479	1.45e-07	0.692332	0.161825	3.41e-06	0.661298	COI1, F-box
Zm00001eb367310	-0.256955	0.374715	-0.181906	1.03676	-0.519045	-0.45163	0.150357	0.306451	0.15448	0.777551	0.00089867	0.135227	0.210452	0.709753	COI1, F-box
Zm00001eb401510	-0.701899	0.130582	0.563485	-0.135802	1.15589	2.42989	0.892296	0.583856	0.939666	0.739453	0.915614	0.123294	0.0491018	0.249599	COI1, F-box
Zm00001eb074070	1.90099	-0.287002	3.40287	0.194884	-0.461323	1.02175	0.0264585	5.45e-44	0.149995	7.96e-43	0.529461	0.0238888	2.5e-06	0.934529	Coiled-coil domain-containing protein 124/Oxs1
Zm00001eb102430	-1.14909	-0.220692	-2.03033	0.463858	-0.349146	-1.24145	0.340161	3.92e-08	0.382082	9.27e-10	0.0752194	0.229659	0.00063425	0.0833007	Coiled-coil domain-containing protein 84
[truncated: 13,837 more rows]

## Sheet: Table S3
Supplemental Table S3 Gene's relative expression level (FPKM) identified in this study
gene_id	FPKM_W22_0			FPKM_W22_1h			FPKM_W22_R2h			FPKM_nf-ya1_0			FPKM_nf-ya1_1h			FPKM_nf-ya1_R2h
	Rep 1	Rep 2	Rep 3	Rep 1	Rep 2	Rep 3	Rep 1	Rep 2	Rep 3	Rep 1	Rep 2	Rep 3	Rep 1	Rep 2	Rep 3	Rep 1	Rep 2	Rep 3
Zm00001eb000010	10.86	8.9	11.06	3.83	4.43	4.72	10.38	10.23	10.38	8.19	8.04	8.72	4.79	3.88	3	9.7	8.91	11.14
Zm00001eb000020	0.89	0.52	0.33	0.28	0.45	0.34	0.46	0.23	0.42	1.78	1.69	4.66	2.2	1.5	0.99	0.44	0.39	0.86
Zm00001eb000050	0	0	0	0	0	0	0	0	0	0.08	0	0	0	0	0	0.08	0	0
Zm00001eb000060	9.39	6.33	12.04	2.33	4.03	3.33	9.89	11.36	7.41	15.49	13.89	15.2	1.52	1.61	2.41	13.37	13.09	16.74
Zm00001eb000070	0	0	0	0	0	0	0	0	0	2.75	9.45	18.01	1.86	2.85	2.68	8.33	9.42	9.52
Zm00001eb000080	7.01	6.44	7.82	3.19	3.47	3.04	5.46	5.9	7.25	0.7	6.31	11.41	5.33	3.63	2.93	4.62	4.12	5.01
Zm00001eb000100	0	0	0	0	0	0	0.01	0	0	0	0	0	0	0	0	0	0	0
Zm00001eb000120	0.76	0.76	0.57	0.19	0.2	0	0.76	0.19	0.97	3.57	1.69	0.94	0.19	0.19	0	1.91	0.38	0.96
Zm00001eb000140	0	0	0	0	0	0	0	0	0	0	0	0	0	0	0	0	0	0
Zm00001eb000170	4.89	3.57	4.88	1.9	2.04	1.73	4.68	5.59	5.63	5.81	5.59	5.64	1.64	1.4	1.3	5.31	4.97	5.94
Zm00001eb000180	0.11	0.53	0.11	0	0	0.22	0.11	0	0	0.43	0.31	0.53	0.33	0	0.11	0.21	0	0
Zm00001eb000190	1.2	0.57	1.09	0.48	0.54	0.49	1.81	2.19	2.2	1.14	2.34	1.95	0.31	0.42	0.43	1.5	1.4	1.57
Zm00001eb000200	0.45	0.23	0.11	0	0	0	0	0.35	0.23	0.12	0	0.45	0.12	0	0	0	0.11	0
Zm00001eb000210	6.16	4.42	7.02	3.12	3.75	3.89	9.14	8.78	8.7	8.34	11.9	11.3	2.16	2.22	1.32	12.57	10.49	13.06
Zm00001eb000220	59.18	52.82	66.48	40.41	44.42	37.45	65.77	60.88	54.1	68.83	71.48	71.82	32.28	32.36	29.63	66.77	53.44	64.9
Zm00001eb000230	13.12	15.18	10.56	3.63	5.13	5.42	12.52	16.41	14.71	12.82	12.5	15.33	6.55	5.08	3.61	17.16	15.3	17.55
Zm00001eb000240	26.24	29.84	22.76	16.28	19.5	12.02	19.23	19.12	18.95	17.64	28.4	85.19	10.84	10.98	11.03	22.49	22.77	21.2
Zm00001eb000250	0	0	0	0	0	0	0	0	0	0	0	0	0	0	0	0	0	0
Zm00001eb000270	8.98	0	4.74	0	0	4.8	0	0	0	0	0	12.36	0	0	0	0	13.45	0
Zm00001eb000310	1.75	1.81	2.03	0.97	0.89	0.75	2.41	2.26	2.54	3.09	2.72	2.32	0.46	0.47	0.26	6.17	4.79	7.02
Zm00001eb000320	18.23	18.55	17.18	10.27	12.44	11.9	15.73	17.21	18.22	15.75	16.24	23.16	8.17	10.6	12.52	17.05	18.49	15.43
Zm00001eb000330	1.84	1.95	2.15	3.16	3.27	3.11	3.45	3.23	3.26	2.22	2.81	3.33	0.74	0.8	1.63	3.64	2.85	4.19
Zm00001eb000340	4.59	3.08	5.39	1.43	1.93	2.32	5.21	5.48	5.34	5.33	5.99	7.33	1.2	1.21	1.21	4.26	4.01	4.96
Zm00001eb000370	0	0	0	0	0	0	0	0	0	0	0	0	0	0	0	0	0	0
Zm00001eb000380	0	0	0	0	0	0	0	0	0	1.2	0.05	1.29	0.06	0.06	0	0.06	0.06	0
Zm00001eb000400	0.05	0.05	0	0	0	0	0.05	0	0.05	0.7	0.44	0.1	0.15	0	0.05	0	0.1	0.05
Zm00001eb000410	0	0	0	0	0	0	0	0	0	0.13	0.08	0.04	0.04	0	0	0.04	0	0
Zm00001eb000420	19.2	18.8	17.92	9.25	16.63	11.2	24.82	26.07	25.74	26.75	25.78	30.92	26.91	23.52	22.02	20.31	29.2	30.08
Zm00001eb000430	0	0	0	0	0	0	0	0	0	0	0	0	0.12	0	0	0	0	0
Zm00001eb000440	0	0.12	0	0	0	0	0	0	0.12	2.49	0	3	1.12	0.61	0	0	0	0
Zm00001eb000450	0.11	0.23	0.11	0	0	0	0	0.35	0	19.28	11.27	45.34	21.33	9.22	0	50.72	24.22	33.84
Zm00001eb000460	0.18	0.14	0.14	0	0	0	0.16	0.04	0.19	0.06	0	0.28	0	0	0.02	0.01	0	0.1
Zm00001eb000470	15.93	15.88	11.66	5.35	6.48	6.21	12.48	10.62	11.09	13.39	13.87	16.09	7.5	6.48	5.08	19.83	17.78	17.19
Zm00001eb000480	126.12	112.65	132.93	76.79	83.49	90.02	104.23	100.13	95.07	144.86	163.11	118.58	53.22	67.76	73.32	98.43	98.92	99.47
Zm00001eb000490	0.16	0.28	0.09	0	0	0	0.04	0	0.05	0.6	0.04	1.79	0.13	0	0.08	0.05	0.09	0
Zm00001eb000500	1.82	1.71	1.47	0.94	1.18	1.01	0.95	0.76	0.74	0.84	0.74	1.88	0.2	0.1	0.15	0.31	0.33	0.49
Zm00001eb000510	71.71	75.29	76.8	31.51	28.98	29.81	67.8	57.43	62.76	41.63	53.05	38.98	20.58	16.45	15.04	57.64	45.61	52.9
Zm00001eb000520	7.83	5.06	8.74	3.54	4.5	5.44	7.12	7.24	6.39	9.97	8.76	7.52	1.05	1.06	1.17	5.06	4.98	5.49
Zm00001eb000540	0.03	0.03	0.08	0	0	0.05	0.03	0.03	0	0.03	0.24	0.21	0	0.03	0.03	0.08	0.13	0.13
Zm00001eb000550	11.52	10.04	14.52	6.4	9.35	8.52	14.26	13.77	14.7	11.2	9.73	14.23	6.87	6.05	6.06	13.85	14.53	17.24
Zm00001eb000560	1.21	0.77	1.3	0.64	0.19	0.51	1.33	0.64	1.05	0	0	0.67	0.11	0	0.05	0.46	0.92	0.39
Zm00001eb000570	1.88	1.37	1.66	0.56	0.65	0.2	1.65	1.01	1.16	2.27	2.64	2.37	0.34	0.43	0.44	1.4	0.52	0.77
Zm00001eb000590	5.49	3.6	6.16	1.79	2.39	3.29	5.71	6.33	6.17	5.2	8.25	8.62	1.33	1.29	1.35	3.89	4.82	5.21
Zm00001eb000600	0.05	0.08	0.06	0.03	0.03	0	0.03	0.08	0.03	0	0.14	0.14	0.06	0.11	0	0.03	0	0.03
Zm00001eb000620	54.53	47.15	54.57	23.01	25.96	25.44	82.98	78.51	82.19	54.94	44.43	34.65	15.41	21.71	27.31	85.1	79.48	86.92
Zm00001eb000630	0	0	0	0	0	0	0	0	0	0	0	0	0	0	0	0	0	0
Zm00001eb000640	1.32	1.15	1.18	0.51	0.55	0.51	1.12	1.23	1.16	2.48	5.18	4.39	0.55	0.41	0.27	2.98	2.58	2.84
Zm00001eb000650	0.54	0.57	0.42	0	0.04	0.04	0.36	0.8	0.66	0.68	0.79	0.83	0.47	0.23	0.15	0.64	1.75	1.1
Zm00001eb000660	0	0.32	0	0.4	0.24	0.57	0.08	0	0	4.07	0	13.63	0.97	0.56	0.4	0.24	0	0
Zm00001eb000670	42.81	40.82	36.26	22	23.41	22.08	29.36	37.06	39.68	40.16	40.55	36.85	29.4	19.86	21.96	31.68	33.77	33.34
Zm00001eb000680	0	0.73	0.14	0.25	0.3	0.15	0	0.29	0.59	0.45	0.43	0.43	0.29	0.15	0.44	0	0.15	0
Zm00001eb000690	8.29	7.21	8.56	2.6	3.41	3.27	9.11	9.41	9.97	12.94	12.77	19.32	2.22	1.86	1.58	11.18	11.48	13.26
Zm00001eb000700	17.12	15	14.63	5.31	6.79	6.06	23.73	28.74	27.28	24.43	19.96	19.63	8.2	5.85	5.2	32.23	30.35	32.66
Zm00001eb000710	4.29	3.62	4.65	1.3	2.66	1.78	4.4	4.39	5.34	4.39	3.95	6.36	2.9	2.4	1.41	6.58	4.94	7.22
Zm00001eb000720	1.03	0.74	0.38	0.52	0.88	0.56	0.9	1.01	1.17	1.25	1.77	2.19	2.87	2.32	1.13	1.47	1.17	2.02
Zm00001eb000740	56.72	57.25	60.31	20.43	19.3	21.28	54.77	56.11	49.74	43.88	41.72	40	40.62	25.32	15.97	94.83	84.48	90.13
Zm00001eb000750	27.92	26.36	27.25	5.86	6.64	6.98	31.3	29.39	29.03	10.01	10.74	6.96	5.71	4.58	3.4	26.79	22.05	25.84
Zm00001eb000760	52.32	49.6	56.76	12.24	10.28	9.9	50.96	43.31	40.87	30.83	31.07	15.26	8.26	5.59	3.48	40.48	45.23	43.86
Zm00001eb000770	73.41	85.54	63.27	24.76	31.07	29.98	95.44	103.64	106.97	78.73	81	98.88	46.34	35.6	28.26	137.95	136.92	116.72
Zm00001eb000780	17.18	14.55	15.25	7.46	11.75	10.81	19.27	25.36	21.6	13.53	14.93	19.61	7.17	7.44	7.71	15.05	13.7	15.78
Zm00001eb000790	11.19	12.1	7.97	4.24	4.77	5.62	9.61	9.56	9.45	17.75	10.32	6.87	5.89	6.8	6.58	19.32	18.19	16.91
Zm00001eb000800	6.78	5.89	6.72	2.5	3.46	3.59	11.71	15.62	13.76	12.23	12.5	13.04	2.1	2.33	2.31	14.83	15.98	17.82
Zm00001eb000810	0	0	0	0	0	0	0	0	0	0	0	0	0	0	0	0	0	0
Zm00001eb000820	8.03	7.63	9.76	6.29	6.27	8.44	9.28	9.68	9.61	9.67	8.99	10.03	5.46	4.99	4.61	8.59	9.04	9.89
Zm00001eb000830	0.62	0.27	0	0	0	0.43	8.9	4.74	4.58	0	0	0	0	0	0	0.74	0.99	0.49
Zm00001eb000840	0.12	0	0	0	0	0	0.24	0	0	49.86	1.33	16.95	3.12	1.31	0.12	0.99	0.25	0.62
Zm00001eb000850	208.06	228.31	110.93	12.56	26.38	25.51	180.19	288.95	278.27	1133.7	800.46	375.27	109.85	96.17	83.54	873.3	352.6	576.63
Zm00001eb000860	8.68	7.06	8.79	18.75	24.49	26.69	6.79	8.63	8.05	12.04	11.95	15.8	12.43	17.26	17.19	7.14	5.4	7.18
Zm00001eb000870	5.46	3.96	6.99	1.94	2.94	3.79	6.14	6.86	6.28	6.53	8.68	8.26	1.03	1.13	1.07	4.36	4.96	5.27
Zm00001eb000880	0.04	0.04	0.04	0.02	0	0.04	0.04	0.08	0.13	3.09	1.25	14.49	0.91	0.48	0.04	0.33	0.12	0.25
Zm00001eb000890	0	0.03	0.02	0.02	0	0	0.03	0.05	0	0	0.05	0.07	0	0	0	0.09	0.07	0.05
Zm00001eb000900	0.36	0.12	0.12	0.42	0.3	0.24	0.06	0.06	0.12	0.77	1.34	2.29	1.27	1.44	2.14	0.06	0.12	0.06
Zm00001eb000910	7.53	7.72	6.66	3.84	2.85	2.94	9.18	9.93	10.55	6.69	8.72	9.44	6.5	6.52	7.44	11.53	14.44	12.13
Zm00001eb000920	20.11	15.66	20.81	10.93	12.98	15.27	22.64	25.15	24.08	39.19	30.29	19.39	4.24	6.28	6.33	22.27	23.83	25.69
Zm00001eb000930	1.26	1.14	0.66	0	0	0.3	3.41	1.95	1.94	2.69	3.89	4.71	0.72	0.34	0.15	3.83	5.73	4.29
Zm00001eb000940	0.21	0	0.21	0	0	0	0.83	0.52	0.31	0.1	0.2	0.2	0.11	0.21	0.1	0.42	0.31	0.31
Zm00001eb000960	0.17	0.14	0.28	0.11	0.14	0.14	0.67	0.46	0.56	0.31	0.24	0.42	0	0.04	0.04	0.25	0.35	0.18
Zm00001eb000970	0.99	0.79	0.75	0.17	0.44	0.21	1.21	1.6	1.41	12.65	8.72	20.24	10.96	4.63	1.69	2.32	1.57	1.89
Zm00001eb000980	5.39	7.06	4.18	6.02	6.79	8.56	20.15	21.09	22.17	7.57	7.21	4.57	11.83	7.97	9.63	36.72	27.45	30.79
Zm00001eb000990	0.14	0.18	0.41	0.14	0	0.14	0	0.06	0.14	4.2	2.29	0.94	0.42	0.55	0.06	1.1	0.14	1.53
Zm00001eb001000	7.26	7.32	5.7	3.43	4.22	3.55	11.83	12.9	11.37	9.33	9.36	12.33	4.07	4.33	4.06	12.19	8.69	11.6
Zm00001eb001010	0.87	0.67	0.51	0.08	0.12	0.18	0.65	1.09	1.07	3.38	2.61	5.14	0.56	0.28	0.19	1.26	1.01	0.99
Zm00001eb001020	17.5	16.84	19.51	3.83	4.15	3.83	18.96	16.72	15.36	14.63	15.22	13.16	3.14	2.43	1.86	17.54	14.81	19.03
Zm00001eb001040	9.49	9.78	10.31	3.05	3.26	3.64	9.8	9.25	8.71	10.62	11.98	14.58	1.75	1.34	0.86	7.42	10.25	10.01
Zm00001eb001050	6.99	5.85	7.08	3.12	3.05	2.28	9.07	8.52	8.31	7.69	7.56	7.92	3.61	2.62	2.79	7.73	6.66	7.43
Zm00001eb001060	19.69	20.23	12.13	11.48	11.04	13.23	27.77	20.12	22.69	13.45	15.36	9.59	5.01	5.07	5.29	20.13	18.68	20.78
Zm00001eb001070	2.76	2.43	1.99	2.34	3.39	3.24	5.76	6.63	6.28	4.46	4.58	6.18	0.93	1.4	2.04	4.46	4.64	5
Zm00001eb001090	4.54	5.17	3.04	3.08	5.52	5.93	2.98	6	5.46	2.8	6.29	8.15	20.71	23.21	21.7	1.84	2.79	3.03
Zm00001eb001100	0	0.13	0	0	0	0	0	0.13	0	0	0	0.2	0	0	0	0	0	0
Zm00001eb001110	15.3	14.98	15.23	12.43	13.84	14.57	21.17	21	21.1	14.16	15.78	15.33	7.91	8.81	8.93	18.36	18.72	18.94
Zm00001eb001120	37.59	42.23	39	18.71	27.48	40.11	27.88	31.64	30.78	21.94	23.91	12.8	6.8	4.07	3.53	51.73	41.18	47.97
Zm00001eb001130	15.93	17.13	15.45	26.27	27.35	34.65	12.95	14.13	14.66	17.85	16.59	14.63	32.71	27.75	25.47	16.27	12.63	15.1
Zm00001eb001140	12.55	10.77	11.99	1.65	0.96	1.01	10.45	6.65	7.56	21.04	24.84	36.39	5.31	4.86	4	14.22	10.28	11.32
Zm00001eb001150	3.86	4.16	3.7	2.42	2.81	2.68	7.11	7.05	6.11	8.45	9.58	11.65	14.3	8.76	8.99	12.59	10.01	11.36
Zm00001eb001160	0	0.05	0.08	0.11	0.05	0.05	0.08	0.08	0.16	0.23	0.21	0.21	0.69	0.37	0.58	0.77	0.19	0.37
Zm00001eb001170	56.1	53.06	52.61	9.29	11.06	10.56	79.16	79.57	77.08	65.63	70.35	57.93	11.38	13.99	17.23	80.22	92.34	86.49
Zm00001eb001180	5.44	5.36	4.73	1.07	1.27	1.08	8.16	8.14	8.01	21.56	11.97	7	1.77	1.47	0.79	25.56	8.14	17.07
Zm00001eb001190	0	0.14	0.14	0	0	0	0.07	0.07	0.07	0.07	0.28	0.57	0	0.15	0	0.15	0.29	0.15
Zm00001eb001200	82.07	72.66	81.92	44.82	44.38	40.79	88.88	74.28	76.74	78.46	83.78	78.03	46.14	43.69	40.8	67.8	76.31	75.01
Zm00001eb001210	0	0.08	0	0	0	0	0	0	0.08	0	0	0	0.08	0.08	0	0.08	0.08	0
Zm00001eb001220	0.18	0.15	0	0.26	0.22	0.04	0.11	0.22	0.15	10.73	6.91	4.3	0.64	0.44	0.07	3.3	1.56	1.86
Zm00001eb001240	7.36	6.78	9.01	19.36	18.2	19.88	12.6	14.98	14.81	5.44	8.02	8.37	12.48	18.21	22.72	10.33	12.12	12.78
Zm00001eb001260	2.15	3.28	1.77	0.54	0.93	0.52	2.7	4.64	3.21	3.72	4.31	5.05	2.41	1.09	1.08	2.89	1.22	3.04
Zm00001eb001270	21.06	22.66	22.17	77.66	79.33	86.98	21.29	26.36	22.99	23.22	24.27	26.81	132.41	127.73	137.23	23.45	19.95	22.85
Zm00001eb001280	10.49	10.33	4.33	0.73	1.65	3.12	1.6	4.87	6.5	1.79	1.43	1.43	10.63	13.97	16.5	1.17	1.02	0.44
Zm00001eb001290	8.51	5.65	7.48	5.94	6.56	6.96	9.23	10.1	9.22	7.05	7.08	6.41	1.97	2.52	3.03	5.94	7.33	7.86
Zm00001eb001300	0	0	0	0	0	0.07	0	0	0.07	0	0	0	0	0	0	0	0	0
Zm00001eb001320	0	0	0	0	0	0	0	0	0	0	0	0	0	0	0	0	0	0
Zm00001eb001340	4.77	4.06	4.51	1.8	2.33	1.88	4.82	3.55	4.23	5.73	7.33	5.71	1.93	1.93	1.93	3.76	6.15	5.92
Zm00001eb001350	1.26	0.88	0.86	0.89	1.06	0.95	1.54	1.67	1.91	4.5	4.2	1.81	0.64	0.77	0.77	1.43	2.79	2.09
Zm00001eb001360	28.45	28.49	29.75	10.76	11.59	11.72	29.55	30.12	29.45	3.47	12.31	24.85	9.16	10.43	10.93	25.64	26.8	27.54
Zm00001eb001370	0	0.07	0.02	0	0	0	0	0	0.02	0.02	0.2	0.08	0.07	0	0	0	0.02	0
Zm00001eb001400	105.94	105.93	102.17	41.98	53.07	41.7	145.48	148.39	148.42	91.71	94.67	127.63	50.05	44.78	58.92	115.37	107.61	99.97
Zm00001eb001410	0	0	0.66	0	0	0	0	0	0	0	0	0	0	0.63	0	0	0	0
Zm00001eb001420	0	0	0	0	0	0	0	0	0	0	0.04	0	0	0	0	0	0	0
Zm00001eb001430	9.57	7.02	9.43	5.11	7.04	7.52	7.01	7.63	8	10.93	11.8	11.78	4.08	4.98	5.1	4.6	4.8	5.93
Zm00001eb001440	0.06	0.08	0.06	0.06	0.03	0.03	0.11	0.48	0.2	0.28	0.14	0.5	0.09	0.11	0.03	0.11	0.14	0.31
Zm00001eb001460	0.19	0.26	0.22	0.24	0.4	0.2	0.24	0.34	0.35	0.53	0.61	1.72	0.77	0.91	0.75	0.4	0.46	0.4
Zm00001eb001470	16.26	13.13	11.16	7	7.46	7.29	9.23	11.01	10.9	12.91	12.07	11.23	6.07	4.36	3.92	14	12.36	13.33
Zm00001eb001480	0	0	0	0	0	0	0	0	0.15	0	0	0	0	0	0	0	0	0
Zm00001eb001490	9.51	7.97	10.54	1.2	2.13	2.53	9.95	10.53	8.42	5.37	5.17	2.61	0.18	1.6	1.63	5.89	7.17	7.78
Zm00001eb001500	1.16	0.85	0.81	0.19	0.29	0.28	0.5	0.56	0.68	2.57	1.13	1.53	1.1	0.61	0.66	0.84	0.45	0.94
Zm00001eb001510	0.47	0.47	0.79	0.16	0.18	0.08	0.22	0.37	0.58	1.19	0.57	1.97	0.48	0.29	0.18	0.29	0.33	0.33
Zm00001eb001520	0	0	0	0	0	0	0	0	0	0	0	0	0	0	0	0	0	0.65
Zm00001eb001530	31.68	36.53	34.43	28.37	38.8	30.74	45.15	44.21	44.69	22.09	23.84	14.62	13.46	15.33	15.62	24.19	30.73	23.54
Zm00001eb001550	0.27	0.1	0.12	0	0.08	0.08	0.33	0.28	0.33	0.55	1.01	0.27	0	0.05	0.03	0.25	0.4	0.23
Zm00001eb001560	11.95	13.16	7.38	9.33	13.78	9.57	6.99	6.51	8.11	26.05	10.48	16.97	15.55	8.95	4.47	4.22	3.02	2.7
Zm00001eb001570	9.72	7.13	11.52	5.77	7.05	7.25	7.2	7.09	7.25	14.41	13.29	10.27	2.77	4.76	5.65	5.5	5.89	6.42
Zm00001eb001590	5.8	4.89	5.94	1.32	1.56	1.8	5.83	6.99	7.04	3.26	2.63	3.14	0.69	1.29	1.05	5.79	2.45	4.54
Zm00001eb001600	1.67	1.67	2.33	0.61	0.2	0.41	3.02	2.51	3.48	1.63	1.18	0.89	0.48	0.47	0.8	4.75	4	4.36
Zm00001eb001610	0	0	0	0	0	0	0	0	0	0.08	0	0	0	0	0	0	0	0
Zm00001eb001630	0	0.04	0.04	0	0	0	0	0	0	1.73	0.61	3	1.94	0.9	0	0.19	0.04	0.18
Zm00001eb001640	100.77	94.43	102.36	60.99	66.65	56.91	115.22	111.92	108.83	122.28	114.87	142.42	165.33	107.55	73.46	140.69	99.33	115.75
Zm00001eb001650	141.41	125.93	123.84	86.81	87.16	80.69	150.98	135.28	146.84	139.6	112.47	96.59	113.22	74.68	55.93	138.13	128.41	134.34
Zm00001eb001660	0	0	0	0	0	0	0.14	0	0.38	0	0	0	0	0	0	0	0	0
Zm00001eb001670	0.8	0.72	0.7	0.34	0.23	0.57	0.62	0.93	0.57	1.57	1.1	1.79	0.86	0.29	0.65	0.67	1.63	0.74
Zm00001eb001680	83.72	82.6	69.55	62.99	76.62	60.25	83.42	73.89	81.98	92.32	87.98	88.31	49.75	52.28	58.6	84.13	115.44	90.87
Zm00001eb001700	3.52	5	3.71	2.32	4.48	3.65	9.37	9.62	9.26	5.65	5.87	7.89	2.97	2.94	2.11	9.04	6.85	7.44
Zm00001eb001710	5.91	3.99	5.55	3	3.25	3.35	5.01	4.79	4.75	12.82	8.63	7.56	3.44	2.43	1.91	6.12	5.72	6.45
Zm00001eb001720	3.11	3.14	2.22	0.52	1.41	1.17	3.58	5.85	5.63	11.74	6.7	45.27	10.15	5.28	1.36	5.21	3.35	5.14
Zm00001eb001740	0	0	0	1.11	1.22	0	0	0	0	0	0	0	0	0	1.09	0	0	0
Zm00001eb001760	3.1	2.86	3.05	4.43	5.17	5.89	5.74	4.41	4.6	14.95	15.09	7.75	4.88	5.08	4.99	10.46	4.85	5.91
Zm00001eb001770	20.67	22.09	20.33	6.15	6.62	4.91	31.92	27.01	24.88	18.57	33.83	44.72	9.9	6.74	4.03	49.02	27.37	36.3
Zm00001eb001780	8.12	9.38	5.44	2.18	2.57	2.23	6.79	7.94	7.62	13.43	19.69	15.34	1.67	1.84	1.91	7.35	8.69	8.04
Zm00001eb001800	0	0	0	0	0	0	0.1	0	0	0.55	1.14	1.29	0.2	0	0	0.1	0.19	0
Zm00001eb001810	8.08	8.62	7.48	3.54	5.03	5.37	10.75	12.92	10.77	21.4	24.69	17.44	8.48	9.22	8.56	13.81	21.31	18.82
Zm00001eb001820	0.52	0.26	0.13	0	0.33	0.26	0.32	0.33	0.33	3.83	0.57	0.64	0.59	0.33	0.19	0.52	1.5	0.85
Zm00001eb001830	2.87	2.82	2.26	1.25	1	1.49	2.4	3.07	2.78	4.71	3.71	3.22	2.65	2.95	1.23	3.73	3.2	3.38
Zm00001eb001840	151.94	142.74	150.83	89.21	84.73	75.3	129.72	120.53	131.5	168.74	171.78	163.43	159.11	117.72	86.6	149.88	160.45	141.55
Zm00001eb001860	6.66	5.54	5.37	3.82	5.04	4.89	6.1	8.66	9.13	7.41	8.7	10.37	4.1	3.1	3.26	4.93	6.44	7.09
Zm00001eb001870	11.48	9.01	11.24	6.93	8.54	7.22	14.77	14.78	13.07	23.8	16.48	15.77	8.7	7.17	5.87	11.93	21.09	18.01
Zm00001eb001880	14.05	14.52	12.97	12.85	17.2	12.72	14.25	24.13	22.01	17.49	17.17	48.12	43.09	29.63	19.64	21.41	14.59	17.96
Zm00001eb001890	60.8	65.51	51.66	28.25	30.09	24.08	35.7	41.07	39.67	22.53	22.24	21.67	10.11	16.69	21.89	30.41	17.04	26.79
Zm00001eb001900	12.65	13.17	11.53	6.65	7.34	6.57	11.18	10.62	11.7	17.64	13.34	12.38	10.62	14.27	17.98	8.86	13.54	10.08
Zm00001eb001910	2.08	1.95	2.01	1.02	1.13	1.09	3.17	2.74	2.86	3.51	3.81	11.77	5.83	3.63	2.27	4.54	2.44	3.58
Zm00001eb001920	0	0	0.07	0	0	0	0.07	0	0.07	0.36	0.28	0.07	0.29	0.22	0	0.07	0	0
Zm00001eb001940	78.56	68.06	81.95	22.07	24.22	29.65	51.14	65.37	60.74	147.6	80.67	74.69	14.59	30.23	40.23	83.5	112.26	108.38
Zm00001eb001950	171.25	184.1	168.71	94.23	89.53	69.65	214.72	195.5	209.59	297.88	220.87	229.23	232.55	153.83	96.31	319.95	273.95	309.84
Zm00001eb001960	0.08	0.08	0.4	0.08	0	0	0.4	0.08	0	0	0.08	0.16	0.08	0	0.32	0.24	0.4	0.24
Zm00001eb001970	9.83	12.42	18.58	4.21	4.71	2.66	14.32	8.69	11.54	1.06	4.93	5.04	19.65	18.68	23.37	13.05	27.48	17.71
Zm00001eb001980	3.44	4.33	4.97	2.21	3.39	2.09	7.55	8.19	9.1	5.64	6.91	9.23	2.53	2.84	1.8	10.22	9.73	7.69
Zm00001eb001990	0.06	0	0.06	0	0	0	0	0	0	0.11	0	0.06	0	0	0	0	0	0
Zm00001eb002000	6.86	6.5	7.96	2.14	2.77	3.21	9.1	8.11	8.34	9.66	9.73	10.99	1.82	1.38	1.86	7.41	8.33	8.19
Zm00001eb002010	0.02	0.04	0.04	0	0	0	0.06	0.12	0.04	0.49	0.18	0.26	0.1	0.06	0.02	0.02	0.06	0
Zm00001eb002020	0.85	0.7	1.56	0.64	0.51	0.51	2.71	2.51	2.49	2.03	2.58	3.3	0.35	0.26	0.43	2.19	1.49	2.05
Zm00001eb002030	0.03	0.15	0.03	0.07	0.06	0.07	0.14	0.07	0.11	0.96	0.45	0.92	0.23	0.13	0.17	0.1	0.08	0.14
Zm00001eb002040	5.04	4.02	4.57	6.4	7.54	8.22	6.29	7.43	6.72	6.09	6.97	9.58	11.3	10.02	8.51	7.26	7.32	8.17
Zm00001eb002050	0	0	0	0	0	0	0	0	0	0	0	0	0	0	0	0	0	0
Zm00001eb002060	56.13	56.82	47.32	38.46	52.95	49.11	80.48	104.3	96.53	58.16	58.49	81.39	35.82	37.67	33.2	72.6	40.66	59.03
Zm00001eb002070	10.75	11.66	10.79	8.27	8.45	8.78	11.26	13.85	13.04	16.81	12.26	15.64	11.16	6.77	4.39	9.19	7.59	8.06
Zm00001eb002090	3.24	4.37	3.55	0.63	0.59	0.67	3.14	3.81	3.16	14.55	14.1	38.76	5.62	2.34	0.6	14.82	8.1	10.93
Zm00001eb002100	8.85	6.6	9.29	4.93	5.92	5.77	4.33	5.3	5.11	54.06	31.95	9.07	2.27	3.7	4.04	2.74	5.86	5.84
Zm00001eb002150	0.62	0.31	0.55	0.2	0.07	0.26	0.43	0.52	0.73	0	0.43	0	0	0.22	0	0.39	0.09	0.51
Zm00001eb002170	1.64	1.86	1.57	1.55	2.01	2.52	3.48	4.97	4.13	2.03	3.46	4.09	1.02	0.92	1.46	3.11	3.89	3.74
Zm00001eb002180	7.99	5.98	5.98	1.79	3.47	5.28	3.92	6.81	5.66	21.82	30.04	25.44	1.46	1.17	0.71	6.52	12.54	10.27
Zm00001eb002190	55.73	57.49	51.01	27.86	19.91	19.3	58.66	38.33	43.23	77.76	50.46	15.23	7.75	16.9	22.16	26.67	31.55	26.41
Zm00001eb002200	0.79	0.35	0.48	0.44	0.67	1.47	0.31	0.31	0.44	0.66	0.56	0.61	0.13	0.36	0.31	0.31	0.76	0.63
Zm00001eb002220	6.37	4.51	4.44	2.98	4.05	4.09	10.4	11.86	10.04	9.7	9.78	15.82	2.2	2.03	1.73	9.37	8.02	10.34
Zm00001eb002240	0	0.35	0.35	0.09	0.36	0	0.44	0.54	0.36	0.86	1.21	4.11	0.85	0.27	0.26	0.51	0.27	1.07
Zm00001eb002250	1.22	1.41	0.99	0.28	0.22	0.23	11.29	10.83	9.51	17.44	20.68	9.19	5.07	2.98	1.95	24.88	26.79	25.71
Zm00001eb002260	23.33	18.34	28.2	9.83	10.79	12.32	27.65	29.16	28.71	21.27	21.76	19.81	4.13	5.51	6.22	15.84	15.02	17.23
Zm00001eb002270	2231.72	2414.48	2381.8	984.35	810.18	661.85	2765.33	2303.29	2468.55	2390.02	1758.95	911.32	806.58	968.36	1059.37	2081.71	2151.65	2033.04
Zm00001eb002280	0	0.28	0	0	0	0	0	0	0	0	0	0	0	0	0	0	0.28	0
Zm00001eb002290	1.41	1.35	1.45	0.47	0.53	0.74	1.31	1	0.9	0.68	0.97	0.57	0	0.26	0.31	0.16	0.11	0.11
Zm00001eb002300	0	0	0	0	0	0	0	0	0	0	0	0	0	0	0	0	0	0
Zm00001eb002310	0	0	0	0	0	0	0	0	0	0	0	0	0	0	0	0	0	0
Zm00001eb002320	101.98	101.9	69.1	59.79	67.75	58.44	110.49	118.52	122.5	130.7	106.78	124.99	73.21	74.17	76.73	162.13	147.19	145.84
Zm00001eb002380	15.79	18.06	5.37	1.17	1.56	1.25	11.44	12.71	11.91	19.88	39.9	28.54	0.45	0.59	0.58	5.89	6.93	5.71
Zm00001eb002410	2.94	1.45	2.93	1.15	0.99	0.7	2.04	4.15	4.35	0	0	0	0	0	0	0	0	0
Zm00001eb002420	7.42	8.42	8.26	7.89	7.58	7.74	13.3	14.3	12.01	11.96	11.34	19.62	8.95	6.96	6	12.35	11.16	14.02
Zm00001eb002430	6.46	5.69	6.89	3.87	4.4	4.32	8.63	11.45	9.61	10.07	11.08	10.06	2.89	2.55	2.29	9.22	9.25	11.35
Zm00001eb002440	0.36	0.35	0.28	0.64	0.48	0.58	0.22	0.44	0.52	2.47	1.23	2.61	1.69	1.04	0.87	0.81	0.6	0.66
Zm00001eb002450	6.28	6.12	7.53	9.08	11.9	11.06	14.87	16.01	15.76	6.75	6.03	8.89	9.69	8.51	9.54	17.56	18.58	16.86
Zm00001eb002460	8.53	7.37	6.52	4.48	5.39	5.34	7.09	8.65	7.05	8.5	9.51	9.07	3.98	5.15	4.58	6.72	5.9	6.84
Zm00001eb002470	1.28	0.72	0.78	0.16	0.1	0.23	1.1	1.42	1.26	1.73	2.37	5.2	0.49	0.2	0.03	4.03	1.21	2.51
Zm00001eb002480	1.72	1.93	1.07	0.69	0.87	0.74	1.53	1.21	1.39	3.19	1.65	1.62	0.78	0.57	0.3	0.61	1.51	1.25
Zm00001eb002490	21.79	15.94	23.78	5.39	6.83	7.6	29.94	24.37	23.21	35.6	33.57	21.02	1.48	2.28	2.16	21.07	24.88	26.73
Zm00001eb002510	185.2	193.2	216.06	65.26	57.86	62.7	416.21	274.93	307.49	223.4	212.31	115.43	15.81	26.33	26.31	265.96	471.98	350.55
Zm00001eb002520	0.93	0.75	1.38	0.29	0.24	0.47	1.91	2.11	2.46	1.04	1.48	5.42	1.18	1.11	0.58	1.81	2.57	2.71
Zm00001eb002530	17.02	15.43	16.64	20.48	19.81	20.61	15.7	17.43	15.15	17.9	17.3	21.77	10.33	12.49	11.66	10.5	13.09	12.36
Zm00001eb002540	3.7	3.55	3.88	0.57	0.77	0.7	4.83	4.45	4.34	4.57	4.61	3.66	0.64	0.63	0.76	3.08	4.12	4.77
Zm00001eb002550	13.71	10.63	10.48	4.67	4.34	3.51	10.45	14.55	12.88	19.74	16.78	11.33	4.71	5.94	4.45	12.38	13.6	17.01
Zm00001eb002560	14.17	11.27	13.28	3.61	4.43	4.96	18.23	20.22	20.92	33.56	23.67	15.94	4.84	4.71	4.41	18.88	22.21	21.49
Zm00001eb002570	7.67	8.32	7.28	4.37	4.48	4.72	7.1	8.89	8.07	11.79	18.33	21.04	10.17	8.88	8.5	12.21	14.27	13.25
Zm00001eb002590	0.14	0.07	0.04	0.04	0	0	0.04	0.11	0.14	0.07	0.07	0.07	0	0	0	0.36	0.18	0.14
Zm00001eb002600	0	0	0	0	0	0	0	0	0.07	0.32	1.52	1	0.04	0.11	0.04	0.04	0.11	0.05
Zm00001eb002610	10.35	10.06	11.7	2.54	2.55	2.74	13.92	17.03	15.01	6.23	10.03	13	4.13	3.75	3.39	18.72	13.41	16.05
Zm00001eb002620	24.14	26.24	16.62	2.86	3.22	1.92	29.7	17.65	21.44	21.36	37.98	37.16	10.93	11.03	11.3	7.01	3.24	4.36
Zm00001eb002640	6.3	6.37	6.02	3.39	4.64	2.86	9.35	11.46	10.45	7.43	8.23	9.96	2.06	3.19	4.42	7.84	7.32	7.19
Zm00001eb002650	0	0	0	0	0	0	0	0	0	0	0	0	0	0	0	0	0	0
Zm00001eb002660	4.18	3.93	2.59	0.82	0.89	0.25	4.89	3.63	3.63	20.47	20.7	9.27	0.25	0.38	0.35	1.49	0.99	1.52
Zm00001eb002680	23.54	23.9	18.32	16.96	21.24	29.94	4.28	7.22	7.37	7.47	8.19	6.71	12.39	8.61	6.83	3.94	3.36	3.34
Zm00001eb002690	27.89	29.82	11.95	4.21	6.38	10.17	13.47	21.35	19.5	8.65	13.07	7.55	3.22	2.88	3.49	11.32	13.44	11.42
Zm00001eb002700	0.23	0.26	0.14	0	0.04	0.07	0.15	0.25	0.12	0.12	0.09	0.03	0.03	0	0	0.27	0.09	0.25
Zm00001eb002710	0	0.04	0	0	0	0	0	0	0	0	0	0	0	0	0	0	0.04	0
Zm00001eb002720	8.55	9.88	8.37	3.06	2.97	3.2	6.11	7.3	7.28	3.91	5.58	5.66	1.93	1.49	1.27	7.27	6.68	6.83
Zm00001eb002730	0.21	0.3	0.09	0.13	0.17	0.04	0.22	0.09	0.13	0.17	0.21	0.17	0.13	0.04	0	0.14	0.09	0.39
Zm00001eb002740	16.49	14.96	17.02	12.68	11.21	11.46	14.31	12.92	14.02	14.98	13.33	8.47	8.43	10.55	12.58	11.61	13.6	12.99
Zm00001eb002760	1.27	1.23	0.83	0.2	0.61	0.07	1.24	0.41	0.84	0.3	0.62	0.56	4.12	8.24	10.77	0.47	3.72	1.73
Zm00001eb002770	0.18	0	0.33	0.09	0.02	0	0.31	0.09	0.49	0	0.3	0	0	0	0	0.14	0.49	0.52
Zm00001eb002780	0.05	0.05	0.05	0	0	0	0.09	0	0.09	8.45	0.58	6.59	3.03	0.74	0.18	0.05	0.14	0.09
Zm00001eb002790	0	0	0	0	0	0	0	0	0	3.02	0.05	1.9	1.38	0.42	0.05	0	0	0
Zm00001eb002800	0.09	0.17	0.09	0	0.27	0	0.09	0.09	0	13.43	2.39	12.76	2.3	1.22	0.17	0.61	0	0
Zm00001eb002810	7.32	9.04	7.06	1.98	3.59	2.27	11.74	13.19	12.73	17.33	15.02	24.32	5.25	4.26	3.67	18.97	11.17	14.88
Zm00001eb002820	9.77	10.1	10.17	2.6	5.02	3.41	13.26	13.95	13.39	16.42	13.2	11.1	6.05	4.2	4.49	19.9	17.04	20.54
Zm00001eb002830	0	0	0	0	0	0.04	0.08	0.13	0.13	0	0	0.04	0.04	0	0	0.17	0.21	0.13
Zm00001eb002840	0.1	0.05	0	0	0	0.03	0.31	0.37	0.13	0.08	0.1	0.13	0.03	0	0.03	0.42	0.29	0.45
Zm00001eb002850	0.89	0.85	0.73	0.12	0.41	0.25	4.75	3.97	4.79	10.87	12.7	6.42	0.74	0.45	0.37	6.57	9.1	8.16
Zm00001eb002860	0	0	0	0	0	0	0	0	0	0	0	0	0	0	0	0	0	0
Zm00001eb002870	3.71	3.47	3.11	4.32	5.7	6.25	3.13	2.94	2.94	13.8	9.12	2.39	5.41	6.63	4.88	2.8	7.11	5.05
Zm00001eb002880	0	0	0	0	0	0	0	0	0	1.07	1.68	2.87	0.17	0.17	0.17	1.73	0	1.56
Zm00001eb002890	0	0	0	0	0	0	0.97	0	0	0	0	0	0	0	0	0	0	0
Zm00001eb002900	0	0.09	0	0	0	0	0	0	0	0	0	0	0	0	0	0	0	0
Zm00001eb002910	0	0.08	0	0.2	0	0	0	0.18	0	4.39	2.76	0.42	0	0	0.09	0.68	6.33	3.19
Zm00001eb002920	2.85	4.57	3.03	8.71	6.66	7.55	3.76	3.92	2.16	6.71	5	3.91	9.2	6.95	7.65	3.38	6.05	4.85
Zm00001eb002930	0.74	0.83	0.94	0.2	0.33	0.56	5.38	4.02	4.02	2.06	1.62	1.6	0.69	0.31	0.16	7.06	8.4	9.19
Zm00001eb002940	12.23	12.14	11.93	13.25	14	14.84	13.43	14.56	15.37	12.39	10.63	10.76	15.69	13.33	15.2	11.64	16.8	16.77
Zm00001eb002950	13.01	16.65	8.88	2.57	2.68	2.11	4.07	2.67	2.99	15.88	10.52	7.79	0.49	0.56	2.8	1.13	2.74	2.51
Zm00001eb002960	23.57	21.32	23.17	13.09	14.34	12.6	23.48	26.21	24.62	22.31	26.7	34.59	13.29	12.63	13.67	18.79	15.65	18.95
Zm00001eb002980	0	0	0	0	0	0	0	0	0	0	0	0	0	0	0	0	0	0
Zm00001eb003000	6.06	7.26	7.34	2.5	2.58	2.21	8.21	8.35	10.47	11.25	14.32	12.62	4.02	2.6	2.15	9.99	11.92	12.9
Zm00001eb003010	16.58	13.72	15.92	6.97	9.77	7.66	16.85	18.94	16.47	21.46	28.55	34.91	5.07	4.72	4.86	19.73	18.31	20.14
Zm00001eb003020	8.03	5.81	6.92	0.88	1.48	1.22	6.19	9.77	8.55	13.29	13.69	19.33	2.03	1.33	1.09	10.29	7.34	8.4
Zm00001eb003030	105.86	105.55	109.57	77.15	86.62	81.45	154.66	132.71	126.89	93.06	75.41	49.97	28.47	38.52	41.86	80.34	99.83	100.2
Zm00001eb003040	20.91	23.17	18.11	12.87	15.61	16.81	27.16	33.96	29.33	6.94	11.73	23.15	10.83	12.11	13.12	24.24	12.54	17.39
Zm00001eb003050	0	0.16	0.16	0	0	0.16	0	0.48	0	0.16	0.16	0.16	0.16	0.16	0.16	0	0	0.64
Zm00001eb003060	0.15	0.08	0	0	0	0	0.09	0	0	0	0	0	0	0	0	0	0	0
Zm00001eb003070	9.5	7.9	8.53	7.23	8.41	8.13	15.16	17.52	17.78	6.48	9.03	14.77	5.89	6.07	6.4	15.56	10.15	13.13
Zm00001eb003080	10.01	11.33	13.82	5.24	6.77	4.29	18.96	10.32	10.78	77.57	38.46	33.32	26.68	18.83	13.19	26.89	33.64	31.47
Zm00001eb003090	0.09	0.04	0	0	0	0	0.04	0.13	0.21	0.08	0.2	0.21	0	0.04	0.04	0.22	0.13	0.22
Zm00001eb003100	0	0.37	0	0	0	0	0	0	0	0	0	0	0	0	0	0	0	0
Zm00001eb003110	2.27	2.47	1.76	1.89	2.11	2.36	1.85	2.15	3.05	10.59	16.39	11.68	2.14	2.6	2.97	4.62	2.54	3.24
Zm00001eb003120	0	0	0	0	0	0	0	0	0	0	0	0	0	0	0	0	0	0
Zm00001eb003130	13.68	12.8	14.22	4.52	6.27	8.12	14.67	13.15	12.82	16.99	25.18	20.7	5.43	5.52	5.2	12.29	13.17	14.16
Zm00001eb003140	1.58	1.12	0.94	0.09	0.14	0.46	1.08	1.51	1.69	2.21	5.9	3.07	0.05	0.05	0	0.46	0.46	0.46
Zm00001eb003150	0.03	0.08	0.01	0	0.03	0.03	0	0	0.02	0.06	0.06	0.06	0.05	0	0	0.12	0.03	0.03
Zm00001eb003170	6.22	7.43	3.14	1.27	2.01	1.76	8.81	7.75	7.63	9.53	32.63	47.22	10.8	4.99	1.65	20.77	14.8	14.83
Zm00001eb003180	38.01	39.28	29.1	11.56	13.93	14.62	67.99	90.95	83	72.06	70.47	83.99	38.48	32.65	26.14	77.97	84.38	80.13
Zm00001eb003190	27.63	26.52	25.34	15.43	16.57	17.05	22.72	26.94	24.36	45.13	30.87	24.06	4.7	5.55	6.18	19.65	23.67	24.44
Zm00001eb003200	34.05	53.35	49.68	225.74	225.29	159.55	39.85	38.7	43.9	20.92	15.92	13.35	211.08	206.96	233.31	81.5	89.15	82.08
Zm00001eb003210	0	0	0	0	0	0	0	0	0	0	0	0	0	0	0	0	0	0
Zm00001eb003220	0	0.04	0	0	0	0	0	0	0	0.04	0	0.07	0.22	0.11	0	0	0	0
Zm00001eb003230	0.43	0.32	0.11	0	0	0.04	0.18	0.07	0.04	6.27	1.61	15.94	2.37	1.24	0.04	0.11	0.18	0.18
Zm00001eb003240	2.62	2.65	1.5	0.4	1.69	1.66	1.22	2.69	2.52	7.18	5.03	29.54	4.15	1.96	0.53	3.29	4.55	3.47
Zm00001eb003270	0.88	1.21	0.57	0.33	0.11	0.22	1.1	1.03	1.57	1.7	4.04	2.33	0	0.06	0.05	0	1.72	0.95
Zm00001eb003280	0	1.19	0.79	0	0	0	0	0.61	0.86	0	0	0	0	0	0	0	0	0
Zm00001eb003310	0.09	0.06	0.06	0.11	0.1	0.03	0.18	0.08	0.07	0	0.06	0	0.11	0	0.06	0.1	0.15	0.11
Zm00001eb003330	0.36	0.33	0.38	0.11	0.17	0.17	0.63	0.36	0.5	0.11	0.35	0.46	0.08	0.06	0.11	0.47	0.28	0.28
Zm00001eb003340	0.17	0.15	0.17	0	0.08	0.05	0.15	0.4	0.43	0.33	0.49	0.46	0.03	0.03	0.07	0.34	0.31	0.34
Zm00001eb003350	15.67	13.87	14.5	15.43	18.03	17.72	22.72	24.13	23.4	15.24	14.29	17.6	7.73	10	12.4	15.81	19.57	19.2
Zm00001eb003360	161.45	182.52	156.48	140.64	121.15	105.97	139.49	101.12	116.11	192.47	137.08	63.99	75.22	83.7	106.62	90.97	89.26	83.44
Zm00001eb003380	0	0	0	0	0	0	0	0	0	0	0	0	0	0	0	0	0	0
Zm00001eb003390	0	0	0	0	0	0	0	0	0	0	0	0	0	0	0	0	0	0
Zm00001eb003400	0.16	0.04	0	0.11	0.14	0.16	0.17	0.14	0.14	0.16	0.07	0.09	0.11	0.13	0.14	0.07	0.09	0.05
Zm00001eb003420	10.17	11.75	6.91	8.44	10.74	7.7	18.56	22.33	18.69	19.56	11.31	20.03	11.7	14.26	14.12	16.73	20.15	20.19
Zm00001eb003440	313.16	333.75	190.77	185.46	158.22	187.79	96.91	172.21	155.01	203.07	128.75	78.93	174.42	170.82	185	76.24	188.09	125.78
Zm00001eb003450	0.11	0.08	0.05	0.09	0.08	0.08	0.05	0.08	0	0.14	0.2	0.11	0.44	0.49	0.28	0.09	0.11	0.17
Zm00001eb003460	0.52	0.55	0.42	0.11	0.08	0.08	0.32	0.37	0.34	1.53	3.14	2.77	0.16	0.16	0.16	0.64	0.42	0.45
Zm00001eb003470	0	0	0	0	0	0	0	0	0	0	0	0	0	0	0	0	0.08	0.26
Zm00001eb003480	36.99	40.65	32.12	30.19	34.28	34.8	32.98	32.98	33.05	34.93	38.35	31.78	13.39	20.19	24.39	34.7	41.24	37.13
Zm00001eb003490	23.55	18.32	22.92	6.01	9.78	10.84	19.89	19.64	18.54	33.64	31.24	31.79	9.7	9.34	8.6	27.64	18.1	25.23
Zm00001eb003510	6.55	6.9	8.72	4.24	5.32	5.59	10.19	11.32	11.23	8.43	8.24	9.8	4.13	3.54	3.15	9.19	7.85	10.45
Zm00001eb003540	38.99	37.04	34.93	27.16	31.89	34.99	19.82	23.03	23.91	39	52.42	60.67	20.25	16.62	16.67	35.56	13.18	24.09
Zm00001eb003550	2.88	2.14	3.06	1.13	1.78	2.34	2.81	3.87	3.03	5.88	4.88	8.51	1.61	1.79	1.55	1.73	1.5	2.54
Zm00001eb003570	0	0	0	0	0	0	0	0	0	3.82	14.52	0.3	9.35	7.99	8.7	10.81	6.21	9.66
Zm00001eb003580	0.48	0.57	0.46	0.13	0.19	0.13	0.81	0.71	0.77	0.68	0.69	0.74	0.08	0.04	0.08	0.43	0.31	0.4
Zm00001eb003590	0.11	0	0	0	0	0	0	0	0	0	0	0	0	0	0	0	0	0.11
Zm00001eb003600	0	0	0	0	0	0	0	0	0	0	0	0	0	0	0.04	0	0	0
Zm00001eb003610	0	0	0	0	0	0	0	0	0	0	0	0	0	0	0	0	0	0
Zm00001eb003650	2.25	2.32	2.04	0.59	1.12	1.24	1.47	1.72	2.19	7.26	9.55	17.34	3.12	1.83	1.67	1.04	1.21	1.36
Zm00001eb003660	0.02	0.04	0.02	0.02	0.04	0	0.13	0.21	0.14	0.23	0	0	0.08	0.1	0.04	0.21	0.78	0.33
Zm00001eb003670	4.16	4.36	4.93	2.68	2.71	3.14	3.58	4.48	3.07	6.67	3.98	7.63	1.85	1.94	1.76	5.29	4.31	5.22
Zm00001eb003690	14.27	13.59	11.12	3.68	5.87	5.27	15.09	21.21	18.05	11.78	12.76	17.26	5.45	6.29	5.53	18.91	20.46	20.01
Zm00001eb003700	0.75	1.56	0.85	0.11	0	0.05	0.52	0.47	0.29	2.89	6.06	19.61	6.23	3.32	1.23	6.19	4.44	4.94
Zm00001eb003710	0	0	0	0	0	0	0	0	0	0	0	0	0	0	0	0	0	0
Zm00001eb003730	1756.12	2125.14	1566.53	5190.85	4661.5	4781.92	1223.63	1757.85	1654.31	932.42	723.35	786.15	6063.52	5822.6	4822.75	1364.9	983.71	1045.17
Zm00001eb003740	0	0	0	0	0	0	0	0	0	0	0	0	0	0	0	0	0	0
Zm00001eb003750	2.96	2.24	1.42	0.31	0.73	0.42	1.63	1.03	1.76	2.69	2.41	2.01	1.24	1.13	0.61	4.01	18.61	12.53
Zm00001eb003760	169.33	170.5	152.53	318.13	341.54	375.91	160.61	172.83	169	110.11	139.02	112.14	154.8	228.05	271.79	120.46	125.38	123.07
Zm00001eb003770	0	0	0	0	0	0.03	0	0	0	0	0	0	0	0	0	0	0	0
Zm00001eb003780	56.83	55.84	55.88	60.16	51.31	57.87	41.76	32.09	33.29	58.66	48.93	24.69	25.25	28.55	27.21	44.53	38.31	47.49
Zm00001eb003790	0	0	0.35	0	0	0	0	0	0	0	0	0	0.36	0	0	0.35	0	0
Zm00001eb003810	4	3.44	5.74	3.22	3.06	4.25	3.83	3.62	3.94	4.64	6.59	6	1.47	2.07	2.14	3.42	3.24	3.98
Zm00001eb003820	13.85	9.69	12.33	9.54	10.89	12.71	15.97	19.44	15.06	11.31	1.75	18.97	4.8	2.95	2.58	18.15	11.26	11.78
Zm00001eb003830	60.73	54.61	53.55	42.41	79.06	91.89	75.38	109.68	97.05	108.63	157.54	146.81	30.85	33.09	33.03	77.17	64.94	77.87
Zm00001eb003840	10.14	7.96	9.69	9.21	12.55	12.74	9.07	12.25	10.21	10.69	9.11	12.16	5.42	7.17	7.71	7.31	9.41	9.42
Zm00001eb003850	5.62	5.75	7.35	7.07	9.89	7.72	7.75	7.1	5.78	4.12	5.1	4.78	8.5	8.1	7.94	4.3	4.25	4.6
Zm00001eb003860	0.14	0.09	0.09	0.14	0.09	0.09	0.09	0	0.14	0.37	0.45	1.9	18.25	16.19	12.21	0.09	0.05	0.09
Zm00001eb003870	0.14	0	0.14	0.14	0	0	0	0.14	0.14	0.29	0.14	0.14	0.14	0.14	0	0.14	0.14	0
Zm00001eb003880	26.77	26.66	26.93	5.04	8.31	6.38	23.29	28.51	23.16	22.39	23.94	25.68	10.52	10.07	9.21	29.44	39.07	38.85
Zm00001eb003890	11.51	10.14	12.2	4.44	4.15	4.81	9.8	12.21	11.34	6.15	9.29	8.47	4.8	5.04	6.34	6.58	6.65	7.96
Zm00001eb003900	3.41	2.76	3.84	4.64	4.12	4.23	2.49	2.71	2.7	4.09	3.86	4.58	7.15	8.92	8.7	1.92	2.61	2.43
Zm00001eb003930	13.48	16.1	12.36	7.98	7.66	8.87	12.89	15.5	14.54	25.03	16.02	23.74	4.04	4.88	5.36	13.66	13.68	13.77
Zm00001eb003950	0	0	0	0	0	0	0	0	0	0	0	0	0	0	0	0	0	0
Zm00001eb003960	0.14	0.14	0.09	0	0	0	0.09	0.05	0	0	0	0	0	0	0	0	0.38	0.14
Zm00001eb003970	0.83	0.66	0.76	0.4	1.01	0.3	2.23	2.49	2.28	2.35	2.42	2.79	0.27	0.27	0.13	2.59	1.65	2.06
Zm00001eb004000	0.04	0.04	0.13	0	0	0	0.04	0.18	0.04	1.44	0.39	1.6	0.31	0.35	0.04	0.75	0.44	0.31
Zm00001eb004030	21.55	17.44	18.74	13.65	15.36	10.17	36.77	39.72	37.46	22.43	25.74	24.47	11.52	7.62	6.87	35.62	37.72	40.92
Zm00001eb004050	122.56	122.98	135.47	13.27	13.73	16.04	180.66	138.28	143.64	139.61	102.7	60.28	28.52	29.34	28.66	186.95	237.24	234.1
Zm00001eb004060	0	0	0	0	0	0	0	0	0	0	0	0	0	0	0	0	10.85	4.78
Zm00001eb004070	0	0	0.26	0	0	0	0	0	0	0	0	0	0	0	0	0	0	0
Zm00001eb004080	0	0	0	0	0	0	0	0	0	0	0	0	0	0	0	0	0	0
Zm00001eb004090	41.41	39.71	36.26	16.55	19.14	20.46	43.37	45.89	45.65	45.97	38.34	32.31	15.16	15.33	14.53	36.11	27.89	36.49
Zm00001eb004100	0	0	0	0	0	0	0	0	0	0	0	0	0	0	0	0	0.04	0
Zm00001eb004110	0.04	0.07	0	0	0	0	0.04	0	0.04	0.04	0	0	0	0.04	0	0	0	0.04
Zm00001eb004120	11.97	10.43	12.42	7.15	8.31	7.73	14.09	17.03	14.16	11.99	14.12	16.59	4.87	4.69	4.56	12.34	13.87	14.65
Zm00001eb004140	8.46	9.39	9.25	3.93	5	5.52	16.71	16.99	15.5	5.37	5.21	7.22	14.73	5.73	2.25	12.83	13.58	11.01
Zm00001eb004150	1.46	1.68	1.01	0	0.78	0	0	0.74	0.75	0	0.36	0	0.37	0	0.37	2.15	0.6	0.37
Zm00001eb004160	0.99	0.73	0.97	0.47	0.78	0.91	1.74	2.12	2.08	1.68	2.14	3.07	0.14	0.39	0.27	1.88	1.29	1.54
Zm00001eb004170	7.77	8.2	7.4	4.7	5.24	5.05	17.19	18.75	17.05	9.02	10.59	18.77	2.5	3.38	2.94	19.56	18.99	20.8
Zm00001eb004180	1.99	2.21	2.67	2.99	2.95	3.41	4.53	4.07	4.25	8.55	11.39	9.72	16.65	12.06	6.25	7.71	4.73	6.15
Zm00001eb004190	7.79	6.3	7.6	8.63	9.96	9.91	8.39	9.39	9.28	7.02	7.17	7.68	3	3.17	1.94	7.61	8.19	8.84
Zm00001eb004200	0.39	0.39	0.35	0.2	0.24	0.24	0.12	0.2	0.36	0.51	0.96	0.46	0.24	0.48	0.35	0.52	0.36	0.4
Zm00001eb004210	20.41	18.37	17.64	8.9	12.24	12.27	19.79	26.29	22.12	16.97	20.33	12.56	5.27	8.68	9.07	22.41	36.21	30.11
Zm00001eb004230	0	0	0	0	0	0	0	0	0	0	0	0	0	0	0	0	0	0
Zm00001eb004240	6.13	5.22	7.18	1.73	2.21	2.01	14.68	14.21	14.77	19.39	20.65	16.57	3.05	2.63	1.97	16.23	20.83	21.43
Zm00001eb004250	0.56	0.66	0.42	0.12	0.17	0.05	0.78	0.54	0.96	0.19	0.48	0.36	0.1	0.28	0.21	0.46	0.07	0.32
Zm00001eb004290	3.88	2.92	3.39	2.08	2.14	2.47	3.28	2.33	2.83	3.23	2.97	4.93	2.06	2.93	2.86	2.68	2.17	2.26
Zm00001eb004300	0.72	0.37	0	382.55	239.4	247.1	0.29	0.51	1.71	0.78	0.68	0	965.28	1223.6	1265.6	2.6	6.05	5.59
Zm00001eb004310	13.94	16.62	14.19	50.1	36.46	34.83	16.1	19.09	16.52	17.97	15.41	15.76	87.45	111.07	140.33	24.02	19.34	19.79
Zm00001eb004320	11.68	11.26	13.29	8.01	8.61	8.7	9.06	8.63	8.04	13.27	16.64	15.89	11.7	9.59	7.66	12.74	10	12.24
Zm00001eb004340	141.05	131.52	131.4	23.68	28.21	29.29	57.53	65.2	62.96	102.94	80.05	58.51	6.51	10.48	12.26	19.17	17.31	18.87
Zm00001eb004350	0.44	0.43	0	0.22	0.23	0.44	0.22	0	0	0	0.21	0	0	0	0	0	0	0
Zm00001eb004370	24.3	20.47	24.12	9.71	12.65	12.32	28.54	30.15	32.82	19.85	18.47	16.74	4.76	5.89	6.52	18.41	19.58	21.93
Zm00001eb004380	0.1	0.16	0.06	0	0.06	0.03	0.1	0.16	0.1	0.16	0.25	0.16	0	0.03	0.06	0.13	0.13	0.16
Zm00001eb004390	19.71	22.08	18.27	7.53	8.01	7.54	18.52	20.91	20.65	22.64	27.05	32.48	7.42	9.09	11.31	22.93	18.96	18.13
Zm00001eb004400	10.63	8.97	9.61	10.46	12.07	12.64	13.09	13.1	13.13	13.28	11.79	14.84	3.77	6.14	6.43	10.72	8.09	10.03
Zm00001eb004410	33.48	37.55	29.05	5.81	4.86	4.27	24.61	27.17	26.1	72.3	80.23	42.52	28.64	22.22	18.4	57.98	66.98	57.85
Zm00001eb004420	123.75	117.45	131.94	129.57	177.76	219.77	258.85	280.88	252.65	120.53	119.29	110.23	35.86	48.64	52.76	191.6	152.31	174.87
Zm00001eb004430	1.14	1.33	1.39	1.21	1.06	1.27	5.95	3.03	3.14	1.88	0.56	0.55	0.98	1.74	1.94	6.44	3.85	5.38
Zm00001eb004440	38.43	35.89	47.55	24.73	23.3	19.41	39.6	33.16	33.92	42.31	39.46	30.22	16.98	18.62	19.01	30.83	28.28	33.73
Zm00001eb004450	0	0	0	0	0	0	0	0	0	0	0.05	0	0	0	0	0	0	0.06
Zm00001eb004460	0.15	0.3	0.15	0	0	0	0	0.23	0.31	0.61	0.3	0.9	0.16	0	0	0.54	0.15	0.08
Zm00001eb004470	0.17	0.23	0.12	0	0	0	0.12	0.23	0.06	0.23	0	0	0.18	0	0.06	0	0.06	0
Zm00001eb004480	3.24	1.98	3.71	1.83	2.34	1.89	4.36	3.14	3.72	3.21	2.65	2.37	1.43	2.02	2.69	2.57	3.34	3.36
Zm00001eb004490	39.82	45.75	37.9	4.45	6.08	7.47	49.86	52.1	53.96	17.21	11.73	11.22	8.48	5.54	3.05	54.62	45.65	49.19
Zm00001eb004500	5.21	3.38	4.68	6.88	9.06	9.35	6.05	6.15	5.55	3.46	3.69	3.17	9.93	13.44	15	3.34	3.86	3.97
Zm00001eb004510	0	0.07	0.07	0	0	0	0	0.07	0	0	0.13	0.2	0.07	0	0	0.2	0.27	0.07
Zm00001eb004540	0.19	0.16	0.05	0.04	0.05	0.02	0.14	0.25	0.18	1.46	1.37	1.92	0.29	0.09	0.04	0.47	0.29	0.29
Zm00001eb004550	69.5	80.29	54.34	56.42	62.41	61.01	59.95	68.37	67.92	75.78	76.74	117.73	32.21	31.1	26.9	85.92	78.6	77.37
Zm00001eb004560	0.92	0.71	1.26	0.32	0.72	0.58	2.49	2.27	2.39	1.61	1.61	1.96	0.3	0.24	0.16	1.94	1.27	1.99
Zm00001eb004570	2.25	2.36	2.39	1.04	0.91	0.98	4.99	5.09	5.57	2.85	2.64	2.54	0.69	0.83	0.82	3.85	2.76	3.7
Zm00001eb004590	1.05	0.33	0.61	0.13	0.29	0.29	0.64	1.88	1.38	1.33	1.32	1.78	0.34	0.37	0.15	1.23	1.1	1.13
Zm00001eb004600	0.03	0.03	0.08	0.05	0.07	0.05	0.13	0.05	0.14	0	0	0.03	0.09	0.05	0	0.02	0.07	0.17
Zm00001eb004610	0	0	0	0	0	0	0.98	0	0	0	0	0	0	0	0	0	0	0
Zm00001eb004630	5.85	4.83	2.63	0.76	0.96	1.92	7.69	16.91	16.93	5.31	5.69	10.57	2.95	2.86	2.4	8.21	8.91	7.49
Zm00001eb004640	0	0.21	0	0.11	0.11	0	0.32	0	0.11	0.11	0	0.21	0	0	0	0	0.21	0.22
Zm00001eb004660	257.54	267.27	248.28	319.26	373.78	314.09	186.63	200.78	199.9	189.08	191.36	195.92	144.94	204.91	269.09	154.94	237.6	206.4
Zm00001eb004670	77.58	80.74	89.56	89.19	64.91	63.69	9.39	7.04	7.05	41.59	27.7	16.68	72.65	78.29	81.56	4.4	2.08	3.01
Zm00001eb004710	0.04	0	0.04	0	0	0	0	0.08	0.08	0	0.04	0.08	0	0.08	0.16	0	0.04	0.04
Zm00001eb004730	0	0.25	0	0	0	0	0	0	0	0	0	0.12	0	0	0.12	0	0	0
Zm00001eb004740	0.11	0	0	0	0	0	0.11	0	0	0	0.04	0.07	0.04	0.04	0	0.04	0	0
Zm00001eb004750	0.56	0.88	0.48	0.16	0.53	0.24	3.01	2.07	1.82	7.35	6.81	26.03	2.61	2.23	1.56	3.21	2.27	2.53
Zm00001eb004760	0	0	0	0	0	0	0	0	0	3.76	0	0.05	0.05	0	0	0	0	0
Zm00001eb004770	1.97	1.23	2.14	0.92	1.59	1.45	2.51	2.36	1.97	2.14	1.64	2.39	1.48	1.27	1.04	2.52	2.4	2.33
Zm00001eb004780	4.84	3.94	6.19	1.99	2.37	3.46	6.11	5.45	5.53	5.52	6.62	3.96	1.54	2.33	2.07	8.44	9.46	11.38
Zm00001eb004790	21.07	19.22	22.68	15.09	19.08	18.33	29.68	34.65	32.17	31.17	30.5	28.71	16.44	15.5	12.86	29.22	31.09	32.4
Zm00001eb004890	3.66	2.43	5.08	0.85	0.63	1.25	3.51	3.83	3.54	7.07	5.51	6.74	0.58	0.94	0.49	4.27	3.14	5.29
Zm00001eb004900	0	5.6	0	0	0	0	0	0	0	0	0	0	3.1	0	0	0	0	0
Zm00001eb004940	16.25	15.13	16.88	12.73	16.5	17.37	14.84	16.79	15.72	14.09	13.45	13.08	10.34	10.47	9.5	13.25	14.13	15.67
Zm00001eb004950	0	0	0	0	0	0	0	0	0	0	0	0	0	0	0	0	0	0
Zm00001eb004960	6.1	5.34	6.06	1.31	0.85	1.81	8.08	8.54	9.31	10.02	9.74	18.05	3.91	1.69	0.91	19.03	0	12.49
Zm00001eb004990	11.12	8.83	9.69	11.69	14.17	12.53	18.98	17.58	19.1	13.52	11.58	9.67	2.5	3.55	4.01	15.32	16.48	15.34
Zm00001eb005000	2.96	2.78	2.69	2.76	3.29	2.8	2.92	3.48	2.88	3.12	3.03	3.64	1.47	1.85	1.69	3.19	2.77	2.92
Zm00001eb005010	1.76	1.75	2.22	1.1	0.93	0.71	1.53	0.95	0.98	1.32	1.04	0.9	0.59	0.77	0.43	1.35	0.43	1.33
Zm00001eb005020	11.01	11.2	9.65	3.11	2.75	3.27	11.46	9.08	9.53	19.15	14.52	31.92	1.45	1.04	1.2	13.49	10.37	11.51
Zm00001eb005030	0.71	0.59	0.39	0.07	0.16	0.16	0.8	0.7	0.69	3.43	2.52	6.4	1.35	0.67	0.16	1.25	0.37	1.14
Zm00001eb005060	3.75	4.7	5.93	1.77	2.53	2.38	5.99	6.58	5.82	4.76	6.26	6.01	0.8	0.92	0.98	4.77	3.24	4.14
Zm00001eb005070	7.37	5.21	8.1	4.74	6.74	7.43	9.28	11.01	10.88	12.44	14.32	14.06	2.73	3.13	3.47	7.1	7.29	9.21
Zm00001eb005100	0.19	0.09	0	0.05	0	0.05	0.24	0.24	0.43	0.38	0.09	0.51	0.05	0.05	0.14	0.14	0.05	0.29
Zm00001eb005110	0.44	0.4	0.28	0	0	0	0.09	0.2	0.08	12.3	26.97	21.77	15.47	7.05	3.1	7.94	4.02	5.04
Zm00001eb005120	4.84	3.69	5.21	1.35	1.35	1.46	5.57	5.6	5.28	5.79	6.44	8.29	0.47	0.47	0.55	4.42	4.09	5.32
Zm00001eb005130	0.4	0.59	0.27	0.39	0.34	0.32	0.6	0.97	0.6	0.55	0.54	1.5	1.22	0.26	0.1	0.49	0.74	0.46
Zm00001eb005140	17.96	21.3	21.55	6.18	10.48	9.44	26.55	39.77	33.92	18.69	32.29	26.54	2.58	10.13	9	26.97	34.18	29.69
Zm00001eb005170	0.06	0.03	0.03	0	0.03	0.03	0.09	0.09	0.11	0.03	0	0.08	0	0	0.03	0.13	0.44	0.56
Zm00001eb005180	0	0	0.06	0	0	0.07	0.06	0.13	0	0	0	0	0	0	0	0	0.06	0
Zm00001eb005190	1.25	1.15	1.46	0.33	0.89	0.45	1.1	2.27	2	4.59	3.61	11.3	0.67	0.39	0.93	1.22	2.11	1.78
Zm00001eb005210	0	0	0.07	0	0	0	0.08	0	0	0	0.16	0.26	0.08	0	0	0	0.52	0.36
Zm00001eb005220	30.24	27.41	23.55	9.11	11.27	11.62	20.27	27.12	23.82	23.75	23.05	26.52	5.95	6.69	5.74	16.15	18.03	22.12
Zm00001eb005230	3.18	2.92	2.8	1.38	1.41	1.57	2.86	2.8	2.91	3.32	3.08	3.6	1.33	0.72	0.56	3.04	1.61	2.57
Zm00001eb005240	0	0	0	0	0	0	0	0	0	0	0	0	0	0	0	0	0	0
Zm00001eb005250	0.12	0.06	0	0	0	0	0.06	0.3	0.06	0	0.12	0.12	0.18	0.12	0.06	0.89	0.59	0.54
Zm00001eb005260	0	0	0	0	0	0	0	0.16	0	0	0	0	0	0	0	0	0	0
Zm00001eb005270	0	0	0	0	0	0	0	0	0	0	4.26	0.22	0	0.03	0	0	0	0
Zm00001eb005280	1.66	0.87	2.04	0.27	0.61	0.41	1.83	2.01	2.05	1.93	2.13	3.12	0.62	0.46	0.46	1.9	1.57	2.34
Zm00001eb005300	0.23	0.3	0.13	0.03	0.03	0.07	0.2	0.07	0	0.23	0.33	0.26	0	0.07	0.03	0.1	0	0.03
Zm00001eb005310	0	0	0	0.44	0.2	0.24	0	0	0	0.03	0	0.2	1.66	1.45	1.8	0	0.03	0
Zm00001eb005320	23.37	24.31	14.47	6.76	10.68	8.05	24.15	37.48	33.4	17.77	17.8	29.33	11.39	12.26	10.19	31.22	30.56	31.92
Zm00001eb005330	1032.68	1022.46	1113.3	508.87	483.6	391.9	787.28	646.87	655.84	891.17	781.33	469.54	395.03	471.74	506.54	574.02	775.17	699.76
Zm00001eb005340	17.02	13.73	14.64	65.6	74.56	81.84	10.76	10.63	11.22	15.09	13.37	15.28	90.59	97.36	96.07	9.89	10.89	11.71
Zm00001eb005350	0.04	0.08	0	0.04	0	0	0.12	0.04	0	0.08	0.12	0.12	0	0	0	0.12	0.08	0.04
Zm00001eb005360	4.95	5.56	3.93	2.89	5.44	5.13	3.92	5.52	4.07	2.4	4.13	3.61	2.99	1.63	1.1	4.68	5.14	4.07
Zm00001eb005370	0.92	1.02	0.6	0.56	1.05	1.03	1.28	1.68	1.81	1.37	2.14	2.81	0.22	0.39	0.42	1.45	1.15	2.04
Zm00001eb005380	97.59	98.51	100.74	111.34	113.25	122.12	99.64	100.48	100.94	33.13	39.24	51.43	29.22	22.5	18.63	79.73	99.54	81.58
Zm00001eb005390	7.93	8.83	7.55	3.27	3.84	4.22	11.81	9.07	9.55	7	8.96	9.98	5.65	5.87	5.19	21.95	48.47	28.82
Zm00001eb005400	4.85	3.38	3.72	2.19	2.83	2.48	6.3	8.05	7.13	3.84	5.01	7.07	2.13	1.94	1.99	8.13	8.17	8.08
Zm00001eb005420	27.04	22.5	28.5	11.02	13.66	12.52	24.33	25.27	25.61	36.05	31.51	29.75	20.12	14.34	11.05	34.82	32.62	34.82
Zm00001eb005430	89.58	93.22	84.32	28.52	29.39	29.91	73.82	70.89	76.56	90.9	60.09	50.87	13.43	22.5	25.02	62.76	49.31	53.07
Zm00001eb005440	0.87	0.77	0.53	0.1	0	0	0.34	0.25	0.25	4.96	3.58	2.94	0.29	0.1	0.15	0.25	0.59	0.25
Zm00001eb005450	0	0	0	0.06	0	0	0	0	0	0	0	0	0.06	0.06	0.12	0	0	0
Zm00001eb005460	693.17	791.18	719.85	522.21	495.75	446.27	842.86	1014.79	979.62	729.88	801.41	492.05	160.49	287.12	332.84	781.54	683.15	715.76
Zm00001eb005490	0.09	0.18	0	0	0	0.09	0.18	0.09	0.09	0.09	0.09	0	0	0	0	0	0	0
Zm00001eb005530	41.8	48.29	37.52	19.7	24.08	21.43	23.87	28.36	25.84	67.37	55.78	52.07	18.82	28.99	32.66	32.82	33.79	34.93
Zm00001eb005540	0	0	0	0	0	0	0	0	0	6.4	4.93	0	0	0	0	4.19	0	0
Zm00001eb005550	51.64	52.18	44.05	25.65	26.89	29.43	62.46	60.25	64.86	51.76	61.36	95.85	44.13	38.74	40.6	95.37	44.78	73.46
Zm00001eb005560	0	0	0	0	0	0	0	0	0	0	0	0	0	0	0	0	0	0
Zm00001eb005570	2.6	2.96	2.22	0.37	0.16	0.25	4.69	3.05	3.07	2.81	4.9	4.04	0.6	0.53	0.43	3.46	1.82	2.68
Zm00001eb005580	0	0.15	0	0.15	0	0.16	0.31	0.16	0.62	0.16	0.3	0	0	0	0	0	0.15	0
Zm00001eb005600	0.67	0.78	0.83	0.12	0.06	0	0.28	0.57	0.51	4.76	3.84	7.82	0.74	0.23	0.06	1.47	1.86	1.53
Zm00001eb005610	0	0	0	0	0	0	0	0	0	0	0	0	0	0	0	0	0	0
Zm00001eb005630	25.98	23.38	22.7	11.48	13.57	11.85	22.95	29.34	27.44	16.49	20.55	24.35	7.15	7.72	7.86	21.94	16.01	20.21
Zm00001eb005640	3.22	2.13	3.39	0.28	0.37	0.74	0.64	1.43	1.06	3.91	3.93	2.61	0.74	0.51	0.27	1.66	1.11	1.59
Zm00001eb005660	12.6	13.62	12.69	11.14	16.29	13.63	17.94	20.64	20.57	19.77	17.57	25.95	16.76	23.05	25.11	24.75	17.48	20.76
Zm00001eb005670	7.67	6.55	7.87	4.97	5.06	5.2	13.08	14.59	13.77	12.79	9.17	11.29	5.21	5.82	4.26	16.22	12.64	16.94
Zm00001eb005680	0	3.48	10.7	0	12.12	14.45	0	0	0	4.72	0	3.11	7.12	6.23	0	0	3.38	3.49
Zm00001eb005690	23.12	22.79	26.55	49.63	43.66	39.09	11.35	15.13	12.42	13.01	12.6	21.15	43.15	36.09	27.03	8.97	12.89	9.38
Zm00001eb005700	8.55	10.56	7.7	4.58	5.03	5.12	12.27	12.53	13.62	7.87	11.78	10.62	3.3	1.64	1.2	16.79	16.62	16
Zm00001eb005710	20.12	18.53	20.22	8.02	8.19	7.91	26.17	24.15	22.5	20.61	18.93	19.38	7.19	7.52	8.23	19.5	20.99	22.52
Zm00001eb005740	0	0.03	0	0	0	0	0	0	0	0	0	0.05	0	0	0	0.03	0	0
Zm00001eb005760	97.18	99.27	129.1	37.38	42.93	44.4	83.68	62.07	68.13	115.15	66.85	46.02	30.36	38.39	45.46	73.5	91.1	87
Zm00001eb005770	2.16	1.61	2	0.26	0.6	0.68	2.31	2.39	3.11	1.79	2.81	2.92	0.22	0.54	0.52	1.75	1.6	1.51
Zm00001eb005780	117.23	130.02	93.36	180.76	180.92	167.47	82.28	88.85	91.42	63.54	61.6	83.15	89.98	130.25	133.24	72.36	83.07	69.93
Zm00001eb005800	0	0.03	0	0.53	0.5	1.13	0	0.07	0.17	0	0	0.03	0.4	0.6	0.39	0.1	0.07	0.1
Zm00001eb005810	1.04	1.49	0.57	1.16	1.52	1.29	1.21	1.23	1.16	0.63	1.08	1.42	1.53	0.81	0.98	1.92	1.51	0.88
Zm00001eb005820	126.38	115.64	146.8	74.85	76.56	66.86	93.19	84.24	90.98	131.89	106.35	82.9	39.02	37.68	36.31	68.54	75.7	76.82
Zm00001eb005830	39.02	40.88	37.57	8.19	9.4	9.45	48.06	40.89	40.85	49.84	41.82	52.63	40.55	26.4	12.66	75.91	61.12	60.56
Zm00001eb005840	4.72	3.49	3.44	2.74	2.75	2.95	3.25	4.73	4.51	10.48	10.93	14.77	4.51	3.25	3.17	5.48	4.04	4.51
Zm00001eb005850	6.62	6.44	5.16	0.91	1.34	1.45	6.95	6.66	7.07	16.17	24.94	36.85	10.79	5.35	2.71	7.99	7.45	7.06
Zm00001eb005860	0.8	1.3	0.75	0.13	0.04	0	0.13	0.17	0.08	1.34	0.82	1.62	0.68	0.42	0.63	0.3	0.55	0.51
Zm00001eb005890	0.11	0.22	0	0	0	0	0	0	0	0.22	0.11	4.18	0	0	0.44	0	0	0
Zm00001eb005900	1.37	1.72	0.32	3.04	3.97	3.81	0.24	0.69	1.02	0.24	4.05	0.75	1.48	1.91	2.93	0.41	0.77	0.74
Zm00001eb005920	5.64	5.9	3.76	2.96	3.93	3.09	5.67	7.21	5.64	5.9	10.03	8.41	3.22	3.2	2.67	3.9	3.86	4.16
Zm00001eb005930	0.27	0.2	0.67	0.61	1.45	0.62	0.47	0.75	0.27	0.2	0.27	0	0.28	0.27	0.27	0.82	1.23	0.41
Zm00001eb005940	13.3	39.18	30.03	38.13	54.09	26.01	10.21	10.01	11.68	5.38	4.82	4.29	8.87	10.19	43.6	43.4	46.5	44.27
Zm00001eb005950	43.93	38.83	50.1	28.94	33.42	33	40.28	43.09	41.69	39.74	49.28	39.34	10.77	10.04	9.92	35.49	38.56	41.74
Zm00001eb005960	46.2	43.06	47.77	22.8	29.48	27.75	56.79	63.6	66.23	42.3	53.91	54.67	14.26	17.09	17.91	52.44	47.78	52.68
Zm00001eb005970	0.54	0.27	0.55	0.14	0.03	0.26	0.55	0.86	0.7	0.55	0.17	0.6	0.1	0.1	0.19	0.93	0.22	0.78
Zm00001eb005980	0.07	0.27	0	0	0	0.07	0	0	0	3.02	8.54	1.21	0	0.21	0.14	0	0	0.07
Zm00001eb005990	1.15	1	0.23	0.12	0.12	0.04	0.03	0.2	0.12	1.87	6.27	1.16	0.24	0.27	0.5	0.04	0.35	0.12
Zm00001eb006000	6.64	8.87	3.78	8.65	9.58	10.62	2.25	3.37	3.46	121.36	172.26	93.65	8.34	11.09	26.04	2.07	4.43	4.86
Zm00001eb006010	0.25	0.09	0.16	0.21	0.09	0.15	0.33	0.2	0.26	0.18	0.12	0.12	0.2	0.51	0.6	0.13	0.24	0.2
Zm00001eb006020	31.46	35.64	26.38	9.38	9.21	7.15	56.79	75.2	69.14	69.19	81.69	179.28	56.11	39.57	26.21	74.07	60.62	59.01
Zm00001eb006040	6.43	4.61	6.71	2.42	3.11	3.09	6.41	7	6.76	10.27	11.86	16.34	3.84	2.95	2.23	8.96	6.29	7.26
Zm00001eb006050	0	0	0	0	0	0	0	0	0	0	0	0	0	0	0	0	0	0
Zm00001eb006070	0	0	0	0	0	0	0	0	0	0	0	0	0	0	0	0	0	0
[truncated: 32,923 more rows]

## Sheet: Table S4
Supplemental Table S4 GO enrichment analysis of the six groups of DEGs shown in Figures 4 and 5
[truncated: 589 more rows]

## Sheet: Table S5
Supplemental Table S5 Expression of the key DEGs used in Figure 6
[truncated: 109 more rows]

[truncated: 2 more sheets: Table S6, Table S7]
